# Supplementary material for: Transcriptome sequencing reveals jasmonate playing a key role in ALA-induced osmotic stress tolerance in strawberry
Source: BMC Plant Biol. 2025 Jan 11;25:41. doi: 10.1186/s12870-025-06068-x (PMC11724492; doi:10.1186/s12870-025-06068-x)
Supplement: Supplementary file 1 — Supplementary Material 1: Table S1. The primers for qRT-PCR analysis. [file 12870_2025_6068_MOESM1_ESM.xlsx]

## Sheet: Sheet1
Table S1. The primers for qRT-PCR analysis.
Primer	Forward primer	Reverse primer
NCED3	CAAAGCCATAGGCGAACTC	AGTCGTATCTCCCTTCGGTT
CYP707A1	ACATTCACCACAGCCCAGA	CGCCAACAATAGACCACCT
PYL4	CCTCACCGACGAGCAAAT	GGGTTTTCGCCGAGATACT
SAPK2	GCAGCAGGAGGAGAACTTTT	GCACAGATGACTTGGAATAACC
PP2C51	TGGAGGGGTGTTTTGGGAA	TCATCTGCTCTATCAGGCTTG
PRXQ	CCATTCAAACACCCAGACAA	GGAAAGGCTGACAGATTTACCA
P5CSA	TCCAGAGGCACATTCGTTTC	CCATTCACTACTTGTCCACTTCC
WRKY29	CAGCCTATTTCCCCTATCATT	TATTTTCGCCACGCCCAC
WRKY75	TCATCAACACCACCTTCTGC	GCTGTATTACTTTCACCCTCCC
PIP2;7	AAAGAAGTCAGCGAGGAGGC	CAGTAAACGAGGACGAAAATCA
Actin	GGCCGTTCTCTCTCTGTATGC	TTCTGGGCACCTGAATCTC
PIP1;5	CCAAGGAGGAAGATGTGAGC	AGAAAGGTGGCGACGAAC
PIP2;1	CCAAATGGTCGTTTTACAGAG	TCCGAGCCAAGAACAGTCC
PIP2;7	AAAGAAGTCAGCGAGGAGGC	CAGTAAACGAGGACGAAAATCA
TIP2;1	ATGTCCAAAGAAGTCAGCGAG	CGACGGTGATGTAGAGGAAGA
*The first 10 genes were selected for q-RT-PCR valication.
