# Supplementary material for: Transcriptome sequencing reveals jasmonate playing a key role in ALA-induced osmotic stress tolerance in strawberry
Source: BMC Plant Biol. 2025 Jan 11;25:41. doi: 10.1186/s12870-025-06068-x (PMC11724492; doi:10.1186/s12870-025-06068-x)
Supplement: Supplementary file 2 — Supplementary Material 2 :Table S2. Statistics of RNA-seq reads for the 54 samples. [file 12870_2025_6068_MOESM2_ESM.xlsx]

## Sheet: Sheet1
Table S2. Statistics of RNA-seq reads for the 54 samples.
Sample	RawDatas	CleanData (%)	Adapter (%)	LowQuality (%)	polyA (%)	N (%)
A2L-1	45314948	45176296 (99.69%)	3788 (0.01%)	134864 (0.30%)	0 (0.00%)	0 (0.00%)
A2L-2	38768452	38644770 (99.68%)	3478 (0.01%)	120204 (0.31%)	0 (0.00%)	0 (0.00%)
A2L-3	45781144	45651292 (99.72%)	4630 (0.01%)	125222 (0.27%)	0 (0.00%)	0 (0.00%)
A2R-1	52185536	52039474 (99.72%)	5648 (0.01%)	140414 (0.27%)	0 (0.00%)	0 (0.00%)
A2R-2	44635492	44503586 (99.70%)	5210 (0.01%)	126696 (0.28%)	0 (0.00%)	0 (0.00%)
A2R-3	38030500	37927594 (99.73%)	4692 (0.01%)	98214 (0.26%)	0 (0.00%)	0 (0.00%)
A4L-1	42063348	41926018 (99.67%)	4108 (0.01%)	133222 (0.32%)	0 (0.00%)	0 (0.00%)
A4L-2	49603680	49456310 (99.70%)	5178 (0.01%)	142192 (0.29%)	0 (0.00%)	0 (0.00%)
A4L-3	46460042	46324312 (99.71%)	4896 (0.01%)	130834 (0.28%)	0 (0.00%)	0 (0.00%)
A4R-1	35644038	35539030 (99.71%)	3534 (0.01%)	101474 (0.28%)	0 (0.00%)	0 (0.00%)
A4R-2	41617488	41508846 (99.74%)	4502 (0.01%)	104140 (0.25%)	0 (0.00%)	0 (0.00%)
A4R-3	39950450	39834514 (99.71%)	4454 (0.01%)	111482 (0.28%)	0 (0.00%)	0 (0.00%)
A6L-1	49494992	49288082 (99.58%)	4940 (0.01%)	201970 (0.41%)	0 (0.00%)	0 (0.00%)
A6L-2	48371566	48184276 (99.61%)	4758 (0.01%)	182532 (0.38%)	0 (0.00%)	0 (0.00%)
A6L-3	46061638	45910640 (99.67%)	5318 (0.01%)	145680 (0.32%)	0 (0.00%)	0 (0.00%)
A6R-1	47623860	47488410 (99.72%)	4460 (0.01%)	130990 (0.28%)	0 (0.00%)	0 (0.00%)
A6R-2	50041710	49898846 (99.71%)	5818 (0.01%)	137046 (0.27%)	0 (0.00%)	0 (0.00%)
A6R-3	47789460	47650718 (99.71%)	5210 (0.01%)	133532 (0.28%)	0 (0.00%)	0 (0.00%)
C2L-1	47014794	46873582 (99.70%)	4006 (0.01%)	137206 (0.29%)	0 (0.00%)	0 (0.00%)
C2L-2	40969828	40845700 (99.70%)	3688 (0.01%)	120440 (0.29%)	0 (0.00%)	0 (0.00%)
C2L-3	48686648	48543932 (99.71%)	4666 (0.01%)	138050 (0.28%)	0 (0.00%)	0 (0.00%)
C2R-1	46274330	46103728 (99.63%)	5430 (0.01%)	165172 (0.36%)	0 (0.00%)	0 (0.00%)
C2R-2	44315292	44181044 (99.70%)	5426 (0.01%)	128822 (0.29%)	0 (0.00%)	0 (0.00%)
C2R-3	39939934	39825674 (99.71%)	4902 (0.01%)	109358 (0.27%)	0 (0.00%)	0 (0.00%)
C4L-1	46758268	46595770 (99.65%)	4148 (0.01%)	158350 (0.34%)	0 (0.00%)	0 (0.00%)
C4L-2	44498270	44369318 (99.71%)	4072 (0.01%)	124880 (0.28%)	0 (0.00%)	0 (0.00%)
C4L-3	43440292	43308038 (99.70%)	3984 (0.01%)	128270 (0.30%)	0 (0.00%)	0 (0.00%)
C4R-1	39861892	39752118 (99.72%)	4362 (0.01%)	105412 (0.26%)	0 (0.00%)	0 (0.00%)
C4R-2	49530908	49391188 (99.72%)	6106 (0.01%)	133614 (0.27%)	0 (0.00%)	0 (0.00%)
C4R-3	41287814	41167808 (99.71%)	5108 (0.01%)	114898 (0.28%)	0 (0.00%)	0 (0.00%)
C6L-1	41717586	41598284 (99.71%)	4628 (0.01%)	114674 (0.27%)	0 (0.00%)	0 (0.00%)
C6L-2	49013832	48852178 (99.67%)	6312 (0.01%)	155342 (0.32%)	0 (0.00%)	0 (0.00%)
C6L-3	51635484	51429746 (99.60%)	5584 (0.01%)	200154 (0.39%)	0 (0.00%)	0 (0.00%)
C6R-1	37564366	37459060 (99.72%)	4084 (0.01%)	101222 (0.27%)	0 (0.00%)	0 (0.00%)
C6R-2	40133212	40014078 (99.70%)	4446 (0.01%)	114688 (0.29%)	0 (0.00%)	0 (0.00%)
C6R-3	43403260	43283670 (99.72%)	5008 (0.01%)	114582 (0.26%)	0 (0.00%)	0 (0.00%)
P2L-1	53337182	53186978 (99.72%)	4854 (0.01%)	145350 (0.27%)	0 (0.00%)	0 (0.00%)
P2L-2	44344116	44213146 (99.70%)	3786 (0.01%)	127184 (0.29%)	0 (0.00%)	0 (0.00%)
P2L-3	44263642	44133442 (99.71%)	4068 (0.01%)	126122 (0.28%)	0 (0.00%)	10 (0.00%)
P2R-1	53265934	53097124 (99.68%)	6076 (0.01%)	162734 (0.31%)	0 (0.00%)	0 (0.00%)
P2R-2	44639196	44513994 (99.72%)	5654 (0.01%)	119548 (0.27%)	0 (0.00%)	0 (0.00%)
P2R-3	40831972	40720634 (99.73%)	5018 (0.01%)	106320 (0.26%)	0 (0.00%)	0 (0.00%)
P4L-1	37883674	37778148 (99.72%)	3472 (0.01%)	102054 (0.27%)	0 (0.00%)	0 (0.00%)
P4L-2	45348318	45217998 (99.71%)	4670 (0.01%)	125650 (0.28%)	0 (0.00%)	0 (0.00%)
P4L-3	47827906	47691046 (99.71%)	3916 (0.01%)	132944 (0.28%)	0 (0.00%)	0 (0.00%)
P4R-1	36192046	36088472 (99.71%)	3710 (0.01%)	99864 (0.28%)	0 (0.00%)	0 (0.00%)
P4R-2	39490736	39383348 (99.73%)	4486 (0.01%)	102902 (0.26%)	0 (0.00%)	0 (0.00%)
P4R-3	46047554	45928562 (99.74%)	5136 (0.01%)	113856 (0.25%)	0 (0.00%)	0 (0.00%)
P6L-1	47505208	47360454 (99.70%)	5224 (0.01%)	139530 (0.29%)	0 (0.00%)	0 (0.00%)
P6L-2	51938768	51731926 (99.60%)	5126 (0.01%)	201716 (0.39%)	0 (0.00%)	0 (0.00%)
P6L-3	51246524	51059834 (99.64%)	5128 (0.01%)	181562 (0.35%)	0 (0.00%)	0 (0.00%)
P6R-1	46941238	46804768 (99.71%)	5100 (0.01%)	131370 (0.28%)	0 (0.00%)	0 (0.00%)
P6R-2	47975008	47849432 (99.74%)	4820 (0.01%)	120756 (0.25%)	0 (0.00%)	0 (0.00%)
P6R-3	55684554	55535842 (99.73%)	6128 (0.01%)	142584 (0.26%)	0 (0.00%)	0 (0.00%)
