# Supplementary material for: Transcriptome sequencing reveals jasmonate playing a key role in ALA-induced osmotic stress tolerance in strawberry
Source: BMC Plant Biol. 2025 Jan 11;25:41. doi: 10.1186/s12870-025-06068-x (PMC11724492; doi:10.1186/s12870-025-06068-x)
Supplement: Supplementary file 3 — Supplementary Material 3: Table S3.The mapping statistics for the 54 samples. [file 12870_2025_6068_MOESM3_ESM.xlsx]

## Sheet: Sheet1
Table S3.The mapping statistics for the 54 samples.
Sample	Total	Unmapped(%)	Unique_Mapped(%)	Multiple_Mapped(%)	Total_Mapped(%)
A2L-1	45097084	2220018 (4.92%)	36716980 (81.42%)	6160086 (13.66%)	42877066 (95.08%)
A2L-2	38564398	1814422 (4.70%)	31347331 (81.29%)	5402645 (14.01%)	36749976 (95.30%)
A2L-3	45575852	2214001 (4.86%)	37104988 (81.41%)	6256863 (13.73%)	43361851 (95.14%)
A2R-1	51889084	2531056 (4.88%)	42103951 (81.14%)	7254077 (13.98%)	49358028 (95.12%)
A2R-2	44113814	2202737 (4.99%)	35863680 (81.30%)	6047397 (13.71%)	41911077 (95.01%)
A2R-3	37867544	1864952 (4.92%)	30678107 (81.01%)	5324485 (14.06%)	36002592 (95.08%)
A4L-1	41854700	2021771 (4.83%)	34211108 (81.74%)	5621821 (13.43%)	39832929 (95.17%)
A4L-2	49380266	2401901 (4.86%)	40186523 (81.38%)	6791842 (13.75%)	46978365 (95.14%)
A4L-3	46241582	2289668 (4.95%)	37668504 (81.46%)	6283410 (13.59%)	43951914 (95.05%)
A4R-1	35475448	1736869 (4.90%)	28802958 (81.19%)	4935621 (13.91%)	33738579 (95.10%)
A4R-2	41430500	2025788 (4.89%)	33602016 (81.10%)	5802696 (14.01%)	39404712 (95.11%)
A4R-3	39760314	1922934 (4.84%)	32371518 (81.42%)	5465862 (13.75%)	37837380 (95.16%)
A6L-1	49198424	2420423 (4.92%)	39999728 (81.30%)	6778273 (13.78%)	46778001 (95.08%)
A6L-2	48093440	2418899 (5.03%)	39187472 (81.48%)	6487069 (13.49%)	45674541 (94.97%)
A6L-3	45828422	2271074 (4.96%)	37439790 (81.70%)	6117558 (13.35%)	43557348 (95.04%)
A6R-1	47170006	2772488 (5.88%)	38315776 (81.23%)	6081742 (12.89%)	44397518 (94.12%)
A6R-2	49820090	2423640 (4.86%)	40516220 (81.33%)	6880230 (13.81%)	47396450 (95.14%)
A6R-3	47484704	2310505 (4.87%)	38574389 (81.24%)	6599810 (13.90%)	45174199 (95.13%)
C2L-1	46795736	2259927 (4.83%)	37937985 (81.07%)	6597824 (14.10%)	44535809 (95.17%)
C2L-2	40769382	1879421 (4.61%)	33114240 (81.22%)	5775721 (14.17%)	38889961 (95.39%)
C2L-3	48472220	2324059 (4.79%)	39125177 (80.72%)	7022984 (14.49%)	46148161 (95.21%)
C2R-1	46029854	2447080 (5.32%)	37179818 (80.77%)	6402956 (13.91%)	43582774 (94.68%)
C2R-2	44124024	2297597 (5.21%)	35619717 (80.73%)	6206710 (14.07%)	41826427 (94.79%)
C2R-3	39744762	2134090 (5.37%)	32226220 (81.08%)	5384452 (13.55%)	37610672 (94.63%)
C4L-1	46517894	2265555 (4.87%)	37895572 (81.46%)	6356767 (13.67%)	44252339 (95.13%)
C4L-2	44314034	2251252 (5.08%)	35711081 (80.59%)	6351701 (14.33%)	42062782 (94.92%)
C4L-3	43236902	1964226 (4.54%)	35148565 (81.29%)	6124111 (14.16%)	41272676 (95.46%)
C4R-1	39684384	2812352 (7.09%)	31429837 (79.20%)	5442195 (13.71%)	36872032 (92.91%)
C4R-2	49332918	2666435 (5.40%)	39896028 (80.87%)	6770455 (13.72%)	46666483 (94.60%)
C4R-3	41123538	1998713 (4.86%)	33473819 (81.40%)	5651006 (13.74%)	39124825 (95.14%)
C6L-1	41520186	2033855 (4.90%)	33505256 (80.70%)	5981075 (14.41%)	39486331 (95.10%)
C6L-2	48763408	2385793 (4.89%)	39696689 (81.41%)	6680926 (13.70%)	46377615 (95.11%)
C6L-3	51335428	2371963 (4.62%)	41835924 (81.50%)	7127541 (13.88%)	48963465 (95.38%)
C6R-1	37403342	2364577 (6.32%)	30056278 (80.36%)	4982487 (13.32%)	35038765 (93.68%)
C6R-2	39936360	2105018 (5.27%)	32543167 (81.49%)	5288175 (13.24%)	37831342 (94.73%)
C6R-3	43154530	3728408 (8.64%)	33692246 (78.07%)	5733876 (13.29%)	39426122 (91.36%)
P2L-1	53078726	2738110 (5.16%)	43325131 (81.62%)	7015485 (13.22%)	50340616 (94.84%)
P2L-2	44132108	2125994 (4.82%)	35693570 (80.88%)	6312544 (14.30%)	42006114 (95.18%)
P2L-3	44041052	2138407 (4.86%)	35553660 (80.73%)	6348985 (14.42%)	41902645 (95.14%)
P2R-1	53013340	2715112 (5.12%)	43034186 (81.18%)	7264042 (13.70%)	50298228 (94.88%)
P2R-2	44447080	2157729 (4.85%)	36084238 (81.18%)	6205113 (13.96%)	42289351 (95.15%)
P2R-3	40671446	1920070 (4.72%)	33118585 (81.43%)	5632791 (13.85%)	38751376 (95.28%)
P4L-1	37672114	1833880 (4.87%)	30444365 (80.81%)	5393869 (14.32%)	35838234 (95.13%)
P4L-2	45135828	2205763 (4.89%)	36909950 (81.78%)	6020115 (13.34%)	42930065 (95.11%)
P4L-3	47611200	2285049 (4.80%)	38557065 (80.98%)	6769086 (14.22%)	45326151 (95.20%)
P4R-1	36027476	1843237 (5.12%)	29247462 (81.18%)	4936777 (13.70%)	34184239 (94.88%)
P4R-2	39314882	2089545 (5.31%)	31910688 (81.17%)	5314649 (13.52%)	37225337 (94.69%)
P4R-3	45845552	2273283 (4.96%)	37347490 (81.46%)	6224779 (13.58%)	43572269 (95.04%)
P6L-1	47267604	2344236 (4.96%)	38462669 (81.37%)	6460699 (13.67%)	44923368 (95.04%)
P6L-2	51626336	2595898 (5.03%)	41840511 (81.04%)	7189927 (13.93%)	49030438 (94.97%)
P6L-3	50948138	2729008 (5.36%)	41368967 (81.20%)	6850163 (13.45%)	48219130 (94.64%)
P6R-1	46666950	2792129 (5.98%)	37665094 (80.71%)	6209727 (13.31%)	43874821 (94.02%)
P6R-2	47738760	2524522 (5.29%)	38710409 (81.09%)	6503829 (13.62%)	45214238 (94.71%)
P6R-3	55426218	2746294 (4.95%)	45104681 (81.38%)	7575243 (13.67%)	52679924 (95.05%)
