# Supplementary material for: Transcriptome sequencing reveals jasmonate playing a key role in ALA-induced osmotic stress tolerance in strawberry
Source: BMC Plant Biol. 2025 Jan 11;25:41. doi: 10.1186/s12870-025-06068-x (PMC11724492; doi:10.1186/s12870-025-06068-x)
Supplement: Supplementary file 4 — Supplementary Material 4: Table S4.Pearsons correlation between RNA-seq and qRT-PCR results for ten DEGs. [file 12870_2025_6068_MOESM4_ESM.xlsx]

## Sheet: Sheet1
Table S4.Pearson’s correlation between RNA-seq and qRT-PCR results for ten DEGs.
Gene	Tissue	Coorelation(R)	P-Value	Tissue	Coorelation(R)	P-Value
NCED3	Leaves	0.721	0.028	Roots	0.697	0.036
CYP707A1		0.696	0.037		0.84	0.005
PYL4		0.958	0		0.713	0.031
SAPK2		0.629	0.07		0.437	0.24
PP2C51		0.81	0.008		0.984	0
PRXQ		0.895	0.001		0.723	0.028
P5CSA		0.914	0.001		0.809	0.008
PIP2;7		0.78	0.013		0.737	0.024
WRKY29		0.58	0.101		0.947	0
WRKY75		0.842	0.004		0.674	0.047
