# Supplementary material for: Transcriptome sequencing reveals jasmonate playing a key role in ALA-induced osmotic stress tolerance in strawberry
Source: BMC Plant Biol. 2025 Jan 11;25:41. doi: 10.1186/s12870-025-06068-x (PMC11724492; doi:10.1186/s12870-025-06068-x)
Supplement: Supplementary file 5 — Supplementary Material 5: Table S5. Top 15 GO classes of the enriched GO analysis in different treatments. [file 12870_2025_6068_MOESM5_ESM.xlsx]

## Sheet: Sheet1
Table S5. Top 15 GO classes of the enriched GO analysis in different treatments.
Treatment	ID	Descrption	Gene number	Class	Pvalue	Qvalue	Up-regulated gene number	Down-regulated gene number
P2L-vs-A2L	GO:0016020	membrane	95	Cellular Component	1.49114e-06	0.000172973	56	39
	GO:0015267	channel activity	19	Molecular Function	8.65525e-07	0.000155794	16	3
	GO:0022803	passive transmembrane transporter activity	19	Molecular Function	8.65525e-07	0.000155794	16	3
	GO:0016835	carbon-oxygen lyase activity	14	Molecular Function	2.86071e-05	0.00123024	13	1
	GO:0009308	amine metabolic process	10	Biological Process	6.3811e-05	0.0484964	8	2
	GO:0016702	oxidoreductase activity, acting on single donors with incorporation of molecular oxygen, incorporation of two atoms of oxygen	9	Molecular Function	4.82905e-06	0.000434614	8	1
	GO:0051213	dioxygenase activity	9	Molecular Function	4.82905e-06	0.000434614	8	1
	GO:0010333	terpene synthase activity	9	Molecular Function	6.26302e-06	0.000450938	9	0
	GO:0016838	carbon-oxygen lyase activity, acting on phosphates	9	Molecular Function	1.91263e-05	0.000983636	9	0
	GO:0016679	oxidoreductase activity, acting on diphenols and related substances as donors	9	Molecular Function	3.38385e-05	0.00123024	7	2
	GO:0016701	oxidoreductase activity, acting on single donors with incorporation of molecular oxygen	9	Molecular Function	5.71774e-05	0.00158337	8	1
	GO:0015926	glucosidase activity	4	Molecular Function	1.64334e-05	0.000983636	4	0
	GO:0004097	catechol oxidase activity	4	Molecular Function	3.41734e-05	0.00123024	3	1
	GO:0005542	folic acid binding	3	Molecular Function	5.3841e-05	0.00158337	3	0
	GO:0072341	modified amino acid binding	3	Molecular Function	5.3841e-05	0.00158337	3	0
P2R-vs-A2R	GO:0003824	catalytic activity	580	Molecular Function	6.16582e-19	2.3985e-16	239	341
	GO:0016491	oxidoreductase activity	141	Molecular Function	1.02914e-10	4.44818e-09	54	87
	GO:0055114	oxidation-reduction process	138	Biological Process	1.78159e-10	6.41371e-08	54	84
	GO:0020037	heme binding	70	Molecular Function	3.30517e-15	4.28571e-13	33	37
	GO:0046906	tetrapyrrole binding	70	Molecular Function	4.64418e-15	4.51647e-13	33	37
	GO:0016798	hydrolase activity, acting on glycosyl bonds	65	Molecular Function	3.07778e-13	1.99542e-11	20	45
	GO:0004553	hydrolase activity, hydrolyzing O-glycosyl compounds	62	Molecular Function	9.75928e-13	5.42337e-11	19	43
	GO:0016705	oxidoreductase activity, acting on paired donors, with incorporation or reduction of molecular oxygen	57	Molecular Function	9.62325e-11	4.44818e-09	25	32
	GO:0071554	cell wall organization or biogenesis	42	Biological Process	8.90123e-14	6.40888e-11	12	30
	GO:0005576	extracellular region	36	Cellular Component	5.46526e-17	6.72227e-15	5	31
	GO:0016838	carbon-oxygen lyase activity, acting on phosphates	23	Molecular Function	6.01717e-15	4.68135e-13	19	4
	GO:0010333	terpene synthase activity	22	Molecular Function	3.06991e-15	4.28571e-13	19	3
	GO:0048046	apoplast	17	Cellular Component	4.20435e-10	1.72378e-08	1	16
	GO:0005618	cell wall	12	Cellular Component	2.13576e-10	1.31349e-08	2	10
	GO:0030312	external encapsulating structure	12	Cellular Component	6.26897e-10	1.92771e-08	2	10
P4L-vs-A4L	GO:0044699	single-organism process	814	Biological Process	1.31836e-07	3.25107e-05	247	567
	GO:0016020	membrane	377	Cellular Component	1.40521e-22	2.90878e-20	129	248
	GO:0051234	establishment of localization	290	Biological Process	6.16566e-07	0.000103968	83	207
	GO:1902578	single-organism localization	264	Biological Process	3.55721e-09	1.46201e-06	72	192
	GO:0044765	single-organism transport	262	Biological Process	2.36933e-09	1.46069e-06	72	190
	GO:0044425	membrane part	218	Cellular Component	1.10869e-09	5.73749e-08	79	139
	GO:0055085	transmembrane transport	214	Biological Process	2.37443e-17	2.92767e-14	53	161
	GO:0005215	transporter activity	209	Molecular Function	1.08992e-10	1.66758e-08	61	148
	GO:0031224	intrinsic component of membrane	201	Cellular Component	4.09864e-15	2.82806e-13	74	127
	GO:0022857	transmembrane transporter activity	201	Molecular Function	4.10927e-11	1.57381e-08	57	144
	GO:0016021	integral component of membrane	199	Cellular Component	4.50204e-16	4.65962e-14	73	126
	GO:0003700	transcription factor activity, sequence-specific DNA binding	125	Molecular Function	5.14316e-11	1.57381e-08	37	88
	GO:0001071	nucleic acid binding transcription factor activity	125	Molecular Function	9.92063e-11	1.66758e-08	37	88
	GO:0050801	ion homeostasis	17	Biological Process	3.61739e-08	1.11506e-05	4	13
	GO:0016668	oxidoreductase activity, acting on a sulfur group of donors, NAD(P) as acceptor	9	Molecular Function	6.72637e-08	8.23308e-06	0	9
P4R-vs-A4R	GO:0003824	catalytic activity	943	Molecular Function	1.90343e-12	1.13444e-09	367	576
	GO:0016740	transferase activity	384	Molecular Function	7.16413e-08	1.06746e-05	133	251
	GO:0016020	membrane	252	Cellular Component	6.07612e-16	9.66103e-14	109	143
	GO:0016491	oxidoreductase activity	201	Molecular Function	2.49441e-06	0.000212381	86	115
	GO:0004672	protein kinase activity	179	Molecular Function	2.46687e-06	0.000212381	44	135
	GO:0055085	transmembrane transport	146	Biological Process	6.84423e-08	7.22066e-05	53	93
	GO:0031224	intrinsic component of membrane	133	Cellular Component	2.81273e-10	1.49075e-08	51	82
	GO:0016021	integral component of membrane	130	Cellular Component	2.33266e-10	1.49075e-08	50	80
	GO:0003700	transcription factor activity, sequence-specific DNA binding	99	Molecular Function	5.41281e-10	1.61302e-07	31	68
	GO:0001071	nucleic acid binding transcription factor activity	99	Molecular Function	9.30065e-10	1.84773e-07	31	68
	GO:0008299	isoprenoid biosynthetic process	19	Biological Process	9.91803e-07	0.000440006	6	13
	GO:0006720	isoprenoid metabolic process	19	Biological Process	1.66827e-06	0.000440006	6	13
	GO:1901642	nucleoside transmembrane transport	7	Biological Process	2.40963e-06	0.000496765	0	7
	GO:0004163	diphosphomevalonate decarboxylase activity	4	Molecular Function	1.23702e-06	0.000147452	0	4
	GO:0019287	isopentenyl diphosphate biosynthetic process, mevalonate pathway	4	Biological Process	1.57714e-06	0.000440006	0	4
P6L-vs-A6L	GO:0003824	catalytic activity	600	Molecular Function	2.38045e-19	9.75983e-17	224	376
	GO:0016020	membrane	161	Cellular Component	1.33762e-12	1.32424e-10	60	101
	GO:0016491	oxidoreductase activity	143	Molecular Function	3.36047e-10	6.88896e-08	43	100
	GO:0055114	oxidation-reduction process	138	Biological Process	1.34791e-08	1.15111e-05	40	98
	GO:0016746	transferase activity, transferring acyl groups	38	Molecular Function	2.40418e-07	1.64286e-05	29	9
	GO:0016747	transferase activity, transferring acyl groups other than amino-acyl groups	34	Molecular Function	1.46029e-07	1.4968e-05	26	8
	GO:0016835	carbon-oxygen lyase activity	25	Molecular Function	9.06897e-08	1.23943e-05	6	19
	GO:0072330	monocarboxylic acid biosynthetic process	17	Biological Process	1.54725e-05	0.00220226	13	4
	GO:0010333	terpene synthase activity	14	Molecular Function	2.00768e-07	1.64286e-05	0	14
	GO:0016838	carbon-oxygen lyase activity, acting on phosphates	14	Molecular Function	1.09846e-06	6.43381e-05	0	14
	GO:0006873	cellular ion homeostasis	9	Biological Process	7.26941e-07	0.000310404	0	9
	GO:0055082	cellular chemical homeostasis	9	Biological Process	8.39116e-06	0.00172675	0	9
	GO:0004089	carbonate dehydratase activity	8	Molecular Function	6.53506e-06	0.000334922	6	2
	GO:0006879	cellular iron ion homeostasis	5	Biological Process	1.01098e-05	0.00172675	0	5
	GO:0055072	iron ion homeostasis	5	Biological Process	1.01098e-05	0.00172675	0	5
P6R-vs-A6R	GO:0046872	metal ion binding	42	Molecular Function	0.000329205	0.00812039	31	11
	GO:0043169	cation binding	42	Molecular Function	0.000660457	0.0146622	31	11
	GO:0016491	oxidoreductase activity	42	Molecular Function	3.5065e-06	0.000259481	35	7
	GO:0055114	oxidation-reduction process	37	Biological Process	8.06379e-05	0.0374966	33	4
	GO:0046914	transition metal ion binding	32	Molecular Function	5.82426e-05	0.00215498	23	9
	GO:0046906	tetrapyrrole binding	21	Molecular Function	7.60165e-07	8.43783e-05	18	3
	GO:0020037	heme binding	21	Molecular Function	6.80902e-07	8.43783e-05	18	3
	GO:0005506	iron ion binding	18	Molecular Function	5.17612e-06	0.000287275	15	3
	GO:0016705	oxidoreductase activity, acting on paired donors, with incorporation or reduction of molecular oxygen	17	Molecular Function	3.53987e-05	0.0015717	14	3
	GO:0016798	hydrolase activity, acting on glycosyl bonds	15	Molecular Function	0.000797569	0.0154347	9	6
	GO:0048046	apoplast	7	Cellular Component	2.19104e-06	0.000155564	5	2
	GO:0044036	cell wall macromolecule metabolic process	5	Biological Process	0.000594334	0.0667085	3	2
	GO:0030312	external encapsulating structure	4	Cellular Component	0.000136939	0.00486132	2	2
	GO:0047216	inositol 3-alpha-galactosyltransferase activity	3	Molecular Function	0.000118017	0.00327497	3	0
	GO:0035250	UDP-galactosyltransferase activity	3	Molecular Function	0.000118017	0.00327497	3	0
