# Supplementary material for: Transcriptome sequencing reveals jasmonate playing a key role in ALA-induced osmotic stress tolerance in strawberry
Source: BMC Plant Biol. 2025 Jan 11;25:41. doi: 10.1186/s12870-025-06068-x (PMC11724492; doi:10.1186/s12870-025-06068-x)
Supplement: Supplementary file 6 — Supplementary Material 6: Table S6. Top 15 KO pathways of the enriched KEGG analysis in different treatments. [file 12870_2025_6068_MOESM6_ESM.xlsx]

## Sheet: Sheet1
Table S6. Top 15 KO pathways of the enriched KEGG analysis in different treatments.
Treatment	KEGG_A_class	KEGG_B_class	Pathway	P2L-vs-A2L (189)	All (17049)	Pvalue	Qvalue	Pathway ID	Genes	K_IDs
P2L-vs-A2L	Metabolism	Glycan biosynthesis and metabolism	Glycosphingolipid biosynthesis - lacto and neolacto series	4	18	3.96406e-05	0.00249839	ko00601	augustus_masked-Fvb6-1-processed-gene-286.10(A4galt);maker-Fvb6-1-snap-gene-293.79(A4galt);maker-Fvb6-2-snap-gene-205.50(A4galt);snap_masked-Fvb6-1-processed-gene-286.41(A4galt)	K01988+K01988+K01988+K01988
	Metabolism	Lipid metabolism	Linoleic acid metabolism	6	65	8.22698e-05	0.00249839	ko00591	maker-Fvb4-1-augustus-gene-75.20(LOX1.5);maker-Fvb4-2-augustus-gene-188.15(LOX1.5);maker-Fvb4-3-snap-gene-241.10(LOX1.5);maker-Fvb4-3-snap-gene-243.37(LOX1.5);maker-Fvb7-2-augustus-gene-5.16(LOX2.1);maker-Fvb7-3-augustus-gene-245.24(LOX2.1)	K15718+K15718+K15718+K15718+K00454+K00454
	Environmental Information Processing	Signal transduction	Plant hormone signal transduction	14	387	0.000108916	0.00249839	ko04075	augustus_masked-Fvb7-1-processed-gene-206.3(MYC2);augustus_masked-Fvb7-2-processed-gene-126.4(GH3.5);augustus_masked-Fvb7-2-processed-gene-134.2(MYC2);augustus_masked-Fvb7-2-processed-gene-201.1(MYC2);augustus_masked-Fvb7-3-processed-gene-193.4(TGA21);augustus_masked-Fvb7-3-processed-gene-97.7(MYC2);augustus_masked-Fvb7-4-processed-gene-92.12(MYC2);maker-Fvb3-1-augustus-gene-54.22(At2g29380);make…	K13422+K14506+K13422+K13422+K14431+K13422+K13422+K14497+K14497+K14497+K14498+K14493+K14493+K14497
	Metabolism	Metabolism of other amino acids	Cyanoamino acid metabolism	9	170	0.000118971	0.00249839	ko00460	augustus_masked-Fvb6-1-processed-gene-13.6(F26G);maker-Fvb3-2-snap-gene-299.72(BGLU12);maker-Fvb3-3-snap-gene-281.37(LCT);maker-Fvb4-2-snap-gene-55.50(BGLU12);maker-Fvb6-2-augustus-gene-281.54(--);maker-Fvb6-3-augustus-gene-11.71(BGLU13);maker-Fvb6-4-augustus-gene-238.33(F26G);maker-Fvb6-4-snap-gene-14.53(F26G);MSTRG.36793(BGLU12)	K01188+K01188+K01188+K01188+K01188+K01188+K01188+K01188+K01188
	Metabolism	Energy metabolism	Photosynthesis	7	115	0.000294353	0.00494513	ko00195	augustus_masked-Fvb3-1-processed-gene-27.1(PSAG);augustus_masked-Fvb3-4-processed-gene-34.9(PSAG);augustus_masked-Fvb6-1-processed-gene-54.14(PSB27-1);augustus_masked-Fvb6-2-processed-gene-323.8(PSB27-1);augustus_masked-Fvb6-4-processed-gene-322.4(PSB27-1);maker-Fvb3-1-augustus-gene-268.18(PSAK);maker-Fvb4-4-augustus-gene-32.50(PNSL2)	K08905+K08905+K08902+K08902+K08902+K02698+K08901
	Metabolism	Biosynthesis of other secondary metabolites	Isoquinoline alkaloid biosynthesis	6	91	0.000523451	0.00710865	ko00950	augustus_masked-Fvb3-2-processed-gene-12.5(PPO);augustus_masked-Fvb3-3-processed-gene-7.10(PPO);augustus_masked-Fvb6-4-processed-gene-148.10(AS1);maker-Fvb3-3-snap-gene-7.56(AS1);maker-Fvb5-3-augustus-gene-242.36(maoII);maker-Fvb6-1-augustus-gene-180.30(TAT)	K00422+K00422+K00422+K00422+K00276+K00815
	Metabolism	Carbohydrate metabolism	Starch and sucrose metabolism	16	567	0.000592388	0.00710865	ko00500	augustus_masked-Fvb4-3-processed-gene-318.15(At5g58090);augustus_masked-Fvb5-4-processed-gene-2.0(INVA);augustus_masked-Fvb6-1-processed-gene-13.6(F26G);maker-Fvb3-2-snap-gene-299.72(BGLU12);maker-Fvb3-3-snap-gene-281.37(LCT);maker-Fvb4-2-snap-gene-55.50(BGLU12);maker-Fvb5-2-augustus-gene-1.41(INVA);maker-Fvb5-3-augustus-gene-272.30(INVA);maker-Fvb5-4-snap-gene-83.59(SUS6);maker-Fvb6-2-augustus-g…	K19893+K01193+K01188+K01188+K01188+K01188+K01193+K01193+K00695+K01188+K00703+K01188+K01188+K00703+K01188+K01188
	Metabolism	Global and overview maps	Biosynthesis of secondary metabolites	63	3916	0.000700024	0.00735025	ko01110	augustus_masked-Fvb2-2-processed-gene-179.2(AOS3);augustus_masked-Fvb3-2-processed-gene-12.5(PPO);augustus_masked-Fvb3-3-processed-gene-225.1(KCS12);augustus_masked-Fvb3-3-processed-gene-7.10(PPO);augustus_masked-Fvb3-3-processed-gene-79.0(NCED3);augustus_masked-Fvb4-2-processed-gene-13.14(CCD4);augustus_masked-Fvb4-3-processed-gene-183.1(TKT2);augustus_masked-Fvb4-4-processed-gene-15.15(CCD4);au…	K01723+K00422+K15397+K00422+K09840+K09840+K01662+K09840+K04125+K01188+K01689+K00789+K00827+K00422+K00430+K00430+K09755+K04125+K01188+K00791+K01188+K00422+K04125+K01853+K01188+K01824+K04125+K01057+K01580+K01940+K02552+K00948+K01940+K22013+K00948+K00276+K22013+K00815+K00430+K04040+K15813+K07385+K12742+K01188+K00006+K00703+K00827+K01188+K01188+K00703+K00827+K01188+K13832+K01081+K15919+K00430+K00454+…
	Metabolism	Glycan biosynthesis and metabolism	Glycosphingolipid biosynthesis - globo and isoglobo series	4	38	0.000804261	0.00750643	ko00603	augustus_masked-Fvb6-1-processed-gene-286.10(A4galt);maker-Fvb6-1-snap-gene-293.79(A4galt);maker-Fvb6-2-snap-gene-205.50(A4galt);snap_masked-Fvb6-1-processed-gene-286.41(A4galt)	K01988+K01988+K01988+K01988
	Metabolism	Energy metabolism	Nitrogen metabolism	6	112	0.00155182	0.0130352	ko00910	augustus_masked-Fvb5-1-processed-gene-127.8(GDH2);maker-Fvb2-1-augustus-gene-83.31(BCA2);maker-Fvb2-4-augustus-gene-104.28(BCA2);maker-Fvb5-1-augustus-gene-292.42(NIA);maker-Fvb5-2-augustus-gene-244.33(NIA);snap_masked-Fvb2-2-processed-gene-122.16(BCA2)	K00261+K01673+K01673+K10534+K10534+K01673
	Metabolism	Amino acid metabolism	Cysteine and methionine metabolism	11	347	0.00173783	0.0132707	ko00270	augustus_masked-Fvb4-3-processed-gene-20.0(SPDSYN1);augustus_masked-Fvb6-1-processed-gene-251.8(SAM3);augustus_masked-Fvb6-1-processed-gene-301.3(At3g08860);maker-Fvb5-1-augustus-gene-72.56(MGL);maker-Fvb6-1-augustus-gene-180.30(TAT);maker-Fvb6-2-snap-gene-214.42(AGT3);maker-Fvb6-4-augustus-gene-74.27(At3g08860);maker-Fvb7-2-augustus-gene-286.44(SPMS);maker-Fvb7-2-snap-gene-286.65(SPMS);maker-Fvb…	K00797+K00789+K00827+K01761+K00815+K00827+K00827+K00797+K00797+K00797+K00797
	Genetic Information Processing	Folding, sorting and degradation	Protein processing in endoplasmic reticulum	17	698	0.00200152	0.0138401	ko04141	maker-Fvb3-1-augustus-gene-22.54(HSP90-2);maker-Fvb3-2-augustus-gene-294.47(HSP90-2);maker-Fvb3-3-augustus-gene-274.45(HSP90-2);maker-Fvb3-4-augustus-gene-25.41(HSP90-2);maker-Fvb6-2-augustus-gene-190.25(MED37C);maker-Fvb6-4-augustus-gene-48.50(--);maker-Fvb7-1-augustus-gene-249.66(MED37C);maker-Fvb7-1-augustus-gene-291.60(HSP83A);maker-Fvb7-1-augustus-gene-306.52(HSP83A);maker-Fvb7-1-augustus-ge…	K04079+K04079+K04079+K04079+K03283+K03347+K03283+K04079+K04079+K04079+K03283+K03283+K04079+K03283+K04079+K03283+K04079
	Metabolism	Biosynthesis of other secondary metabolites	Phenylpropanoid biosynthesis	15	582	0.00214192	0.0138401	ko00940	augustus_masked-Fvb6-1-processed-gene-13.6(F26G);maker-Fvb1-1-snap-gene-199.70(PER10);maker-Fvb1-3-augustus-gene-15.68(PER25);maker-Fvb1-4-augustus-gene-58.62(CYP84A1);maker-Fvb3-2-snap-gene-299.72(BGLU12);maker-Fvb3-3-snap-gene-281.37(LCT);maker-Fvb4-2-snap-gene-55.50(BGLU12);maker-Fvb6-1-augustus-gene-258.33(PER21);maker-Fvb6-2-augustus-gene-281.54(--);maker-Fvb6-3-augustus-gene-11.71(BGLU13);m…	K01188+K00430+K00430+K09755+K01188+K01188+K01188+K00430+K01188+K01188+K01188+K01188+K00430+K00430+K01188
	Metabolism	Metabolism of terpenoids and polyketides	Sesquiterpenoid and triterpenoid biosynthesis	6	133	0.00367633	0.022058	ko00909	maker-Fvb3-2-augustus-gene-131.23(VIT_19s0014g04930);maker-Fvb3-3-snap-gene-118.57(VIT_19s0014g04930);maker-Fvb4-4-augustus-gene-45.47(VIT_19s0014g04930);maker-Fvb5-4-augustus-gene-219.29(VIT_19s0014g04930);maker-Fvb6-1-snap-gene-101.54(GgbAS1);snap_masked-Fvb2-4-processed-gene-66.24(VIT_19s0014g04930)	K15803+K15803+K15803+K15803+K15813+K15803
	Metabolism	Metabolism of other amino acids	beta-Alanine metabolism	7	182	0.00422715	0.0236721	ko00410	augustus_masked-Fvb4-3-processed-gene-20.0(SPDSYN1);maker-Fvb4-4-augustus-gene-9.37(GAD);maker-Fvb5-3-augustus-gene-242.36(maoII);maker-Fvb7-2-augustus-gene-286.44(SPMS);maker-Fvb7-2-snap-gene-286.65(SPMS);maker-Fvb7-3-augustus-gene-22.45(SPMS);maker-Fvb7-4-augustus-gene-11.32(SPMS)	K00797+K01580+K00276+K00797+K00797+K00797+K00797
P2R-vs-A2R	Metabolism	Metabolism of terpenoids and polyketides	Sesquiterpenoid and triterpenoid biosynthesis	19	133	7.79092e-13	6.85601e-11	ko00909	maker-Fvb1-2-snap-gene-118.48(SQE3);maker-Fvb2-2-snap-gene-9.49(SQE1);maker-Fvb3-1-augustus-gene-190.29(VIT_19s0014g04930);maker-Fvb3-1-snap-gene-46.33(VIT_19s0014g04930);maker-Fvb3-2-snap-gene-130.34(VIT_19s0014g04930);maker-Fvb3-4-snap-gene-177.41(ValCS);maker-Fvb4-1-augustus-gene-154.33(VIT_19s0014g04930);maker-Fvb4-2-snap-gene-45.60(VIT_19s0014g04930);maker-Fvb4-4-augustus-gene-45.47(VIT_19s0…	K00511+K00511+K15803+K15803+K15803+K15803+K15803+K15803+K15803+K15803+K15803+K15803+K15803+K15803+K15803+K15803+K15803+K15803+K15803
	Metabolism	Biosynthesis of other secondary metabolites	Phenylpropanoid biosynthesis	35	582	4.80399e-11	2.11376e-09	ko00940	augustus_masked-Fvb1-3-processed-gene-79.10(GT5);augustus_masked-Fvb1-3-processed-gene-87.0(PER10);augustus_masked-Fvb2-4-processed-gene-245.10(PER16);augustus_masked-Fvb3-2-processed-gene-282.7(GSVIVT00023967001);augustus_masked-Fvb6-3-processed-gene-55.10(PER3);augustus_masked-Fvb6-4-processed-gene-2.11(PER63);augustus_masked-Fvb7-1-processed-gene-276.11(PER10);maker-Fvb1-3-augustus-gene-24.33(…	K12356+K00430+K00430+K00430+K00430+K00430+K00430+K12355+K12355+K00430+K00430+K00430+K00430+K01188+K00430+K01188+K00430+K00487+K01188+K01188+K01188+K00430+K01904+K00487+K00430+K00588+K00588+K01188+K01188+K00430+K01188+K00430+K00430+K13065+K05349
	Metabolism	Biosynthesis of other secondary metabolites	Flavonoid biosynthesis	16	167	2.0156e-08	5.91242e-07	ko00941	maker-Fvb1-2-augustus-gene-78.37(AN3);maker-Fvb4-1-augustus-gene-155.24(LAR);maker-Fvb4-1-augustus-gene-40.31(CYP73A5);maker-Fvb4-4-augustus-gene-252.22(CYP73A2);maker-Fvb5-2-augustus-gene-214.26(FAOMT);maker-Fvb5-2-augustus-gene-6.69(ANS);maker-Fvb5-4-augustus-gene-215.44(FAOMT);maker-Fvb7-1-snap-gene-246.50(CHI2);maker-Fvb7-1-snap-gene-7.40(PKS1);maker-Fvb7-2-augustus-gene-221.49(CHI1);maker-Fv…	K00475+K13081+K00487+K00487+K00588+K05277+K00588+K01859+K00660+K01859+K00660+K01859+K01859+K00660+K13065+K01859
	Metabolism	Global and overview maps	Biosynthesis of secondary metabolites	99	3916	3.05218e-06	6.7148e-05	ko01110	augustus_masked-Fvb1-3-processed-gene-87.0(PER10);augustus_masked-Fvb2-3-processed-gene-168.12(KCS4);augustus_masked-Fvb2-3-processed-gene-179.4(AOS1);augustus_masked-Fvb2-4-processed-gene-245.10(PER16);augustus_masked-Fvb3-2-processed-gene-264.12(PHS2);augustus_masked-Fvb3-2-processed-gene-282.7(GSVIVT00023967001);augustus_masked-Fvb4-1-processed-gene-138.3(KCR1);augustus_masked-Fvb4-3-processed…	K00430+K15397+K01723+K00430+K00688+K00430+K10251+K19073+K11262+K00430+K00430+K00688+K00430+K10526+K05933+K05894+K00475+K00511+K01662+K10703+K05933+K00224+K05933+K17913+K00430+K05933+K00224+K00511+K00227+K00430+K17913+K04120+K00227+K17913+K00121+K04120+K02291+K00430+K00430+K01188+K00700+K00430+K01188+K02291+K01114+K02291+K04121+K13081+K00430+K00487+K10760+K06127+K01188+K01188+K01188+K15397+K00430+…
	Metabolism	Lipid metabolism	Cutin, suberine and wax biosynthesis	9	97	3.45462e-05	0.000608012	ko00073	augustus_masked-Fvb3-3-processed-gene-249.6(CYP86A1);augustus_masked-Fvb7-3-processed-gene-116.3(CYP86A2);maker-Fvb3-1-augustus-gene-48.29(CYP86A1);maker-Fvb3-1-snap-gene-132.36(FAR3);maker-Fvb3-3-augustus-gene-136.25(FAR3);maker-Fvb3-4-augustus-gene-52.46(CYP86A1);maker-Fvb4-2-augustus-gene-2.55(CYP86B1);maker-Fvb4-4-augustus-gene-3.35(CYP86B1);maker-Fvb4-4-snap-gene-32.67(CYP704B1)	K15401+K15398+K15401+K13356+K13356+K15401+K15402+K15402+K20495
	Metabolism	Global and overview maps	Metabolic pathways	149	6997	5.83989e-05	0.000856517	ko01100	augustus_masked-Fvb1-3-processed-gene-87.0(PER10);augustus_masked-Fvb2-1-processed-gene-183.11(PECS-2.1);augustus_masked-Fvb2-3-processed-gene-168.12(KCS4);augustus_masked-Fvb2-3-processed-gene-179.4(AOS1);augustus_masked-Fvb2-4-processed-gene-245.10(PER16);augustus_masked-Fvb3-1-processed-gene-13.0(MOD1);augustus_masked-Fvb3-1-processed-gene-258.13(PSAF);augustus_masked-Fvb3-2-processed-gene-11.…	K00430+K01051+K15397+K01723+K00430+K00208+K02694+K01988+K01054+K00688+K00430+K00208+K10251+K19073+K11262+K01184+K10712+K00430+K00430+K00688+K00430+K10526+K05605+K15398+K01087+K01051+K05933+K05894+K00475+K00511+K01662+K10703+K00261+K05933+K11816+K01051+K05933+K00430+K01179+K05933+K01051+K00511+K01051+K00227+K00430+K01183+K01179+K04120+K00227+K00121+K04120+K01897+K08901+K02291+K00430+K00430+K01188+…
	Metabolism	Carbohydrate metabolism	Pentose and glucuronate interconversions	20	477	0.000154092	0.00193715	ko00040	augustus_masked-Fvb2-1-processed-gene-183.11(PECS-2.1);augustus_masked-Fvb5-2-processed-gene-38.11(At4g24780);augustus_masked-Fvb6-1-processed-gene-22.5(ADPG2);maker-Fvb1-1-augustus-gene-230.34(PME44);maker-Fvb2-1-augustus-gene-168.29(PME40);maker-Fvb2-2-augustus-gene-44.63(PME40);maker-Fvb2-2-augustus-gene-81.45(At5g48900);maker-Fvb2-3-augustus-gene-13.39(PME40);maker-Fvb2-4-augustus-gene-151.44…	K01051+K01728+K01184+K01051+K01051+K01051+K01728+K01051+K01728+K01728+K01728+K01051+K01051+K01728+K00002+K01051+K01051+K01184+K01051+K01051
	Metabolism	Carbohydrate metabolism	Starch and sucrose metabolism	21	567	0.000559383	0.00585648	ko00500	augustus_masked-Fvb3-2-processed-gene-264.12(PHS2);augustus_masked-Fvb7-1-processed-gene-243.7(STP-1);augustus_masked-Fvb7-3-processed-gene-25.10(TPPD);maker-Fvb2-2-augustus-gene-228.45(CEL5);maker-Fvb2-3-augustus-gene-21.42(At4g31140);maker-Fvb2-3-snap-gene-235.37(CEL5);maker-Fvb3-2-augustus-gene-299.51(BGLU12);maker-Fvb3-2-augustus-gene-35.17(SBEII);maker-Fvb3-3-augustus-gene-281.31(BGLU12);mak…	K00688+K00688+K01087+K01179+K19893+K01179+K01188+K00700+K01188+K19892+K01188+K01188+K01188+K16055+K01188+K01188+K01188+K00975+K01087+K00696+K05349
	Metabolism	Lipid metabolism	Fatty acid biosynthesis	9	141	0.000598958	0.00585648	ko00061	augustus_masked-Fvb3-1-processed-gene-13.0(MOD1);augustus_masked-Fvb3-4-processed-gene-14.3(MOD1);augustus_masked-Fvb5-1-processed-gene-287.1(ACC1);maker-Fvb2-4-snap-gene-48.35(LACS2);maker-Fvb4-4-augustus-gene-67.55(CLKR27);maker-Fvb5-2-augustus-gene-47.54(FATB);maker-Fvb5-4-augustus-gene-44.46(FATB);maker-Fvb5-4-augustus-gene-59.40(KAS1);maker-Fvb6-2-snap-gene-19.42(KAS2)	K00208+K00208+K11262+K01897+K00059+K10781+K10781+K09458+K09458
	Metabolism	Metabolism of other amino acids	Cyanoamino acid metabolism	9	170	0.00222456	0.0195761	ko00460	maker-Fvb3-2-augustus-gene-299.51(BGLU12);maker-Fvb3-3-augustus-gene-281.31(BGLU12);maker-Fvb4-2-augustus-gene-54.37(BGLU12);maker-Fvb4-2-augustus-gene-55.42(BGLU12);maker-Fvb4-2-snap-gene-55.50(BGLU12);maker-Fvb6-1-augustus-gene-13.76(F26G);maker-Fvb6-1-snap-gene-13.98(BGLU13);maker-Fvb6-3-augustus-gene-11.73(BGLU13);snap_masked-Fvb7-1-processed-gene-46.12(BACOVA_02659)	K01188+K01188+K01188+K01188+K01188+K01188+K01188+K01188+K05349
	Metabolism	Glycan biosynthesis and metabolism	Other glycan degradation	6	83	0.00261711	0.0209368	ko00511	maker-Fvb2-3-augustus-gene-212.39(FUC95A);maker-Fvb2-4-snap-gene-26.50(FUC95A);maker-Fvb7-1-augustus-gene-281.62(FUC1);maker-Fvb7-2-snap-gene-269.64(FUC1);snap_masked-Fvb5-4-processed-gene-251.13(--);MSTRG.52890(At3g26720)	K15923+K15923+K01206+K01206+K12373+K01191
	Metabolism	Global and overview maps	Fatty acid metabolism	11	249	0.00314312	0.0216782	ko01212	augustus_masked-Fvb3-1-processed-gene-13.0(MOD1);augustus_masked-Fvb3-4-processed-gene-14.3(MOD1);augustus_masked-Fvb4-1-processed-gene-138.3(KCR1);augustus_masked-Fvb5-1-processed-gene-287.1(ACC1);maker-Fvb1-4-augustus-gene-107.36(PAS2A);maker-Fvb2-4-snap-gene-48.35(LACS2);maker-Fvb4-4-augustus-gene-67.55(CLKR27);maker-Fvb5-2-augustus-gene-47.54(FATB);maker-Fvb5-4-augustus-gene-44.46(FATB);maker…	K00208+K00208+K10251+K11262+K10703+K01897+K00059+K10781+K10781+K09458+K09458
	Metabolism	Metabolism of cofactors and vitamins	Biotin metabolism	5	60	0.00320246	0.0216782	ko00780	augustus_masked-Fvb3-1-processed-gene-13.0(MOD1);augustus_masked-Fvb3-4-processed-gene-14.3(MOD1);maker-Fvb4-4-augustus-gene-67.55(CLKR27);maker-Fvb5-4-augustus-gene-59.40(KAS1);maker-Fvb6-2-snap-gene-19.42(KAS2)	K00208+K00208+K00059+K09458+K09458
	Metabolism	Metabolism of other amino acids	Glutathione metabolism	13	351	0.0061743	0.0388099	ko00480	maker-Fvb2-1-augustus-gene-130.26(HSP26-A);maker-Fvb2-1-augustus-gene-131.26(HSP26-A);maker-Fvb2-1-augustus-gene-131.28(HSP26-A);maker-Fvb2-2-augustus-gene-48.54(GSTF8);maker-Fvb2-2-augustus-gene-79.49(HSP26-A);maker-Fvb5-1-augustus-gene-104.50(--);maker-Fvb5-1-snap-gene-271.51(GSTU8);maker-Fvb5-1-snap-gene-93.50(GSTU9);maker-Fvb5-2-augustus-gene-95.33(HSP26-A);maker-Fvb5-4-augustus-gene-65.41(GS…	K00799+K00799+K00799+K00799+K00799+K00799+K00799+K00799+K00799+K00799+K00036+K00799+K00799
	Metabolism	Metabolism of terpenoids and polyketides	Diterpenoid biosynthesis	6	108	0.00941536	0.0552368	ko00904	maker-Fvb2-4-augustus-gene-174.47(CLS);maker-Fvb2-4-snap-gene-174.61(CLS);maker-Fvb3-4-snap-gene-225.69(GA2);maker-Fvb5-2-snap-gene-127.41(KAO2);maker-Fvb6-4-snap-gene-232.23(LE);maker-Fvb7-2-augustus-gene-105.67(GA20OX1)	K04120+K04120+K04121+K04123+K04124+K05282
P4L-vs-A4L	Organismal Systems	Environmental adaptation	Plant-pathogen interaction	84	1043	4.59423e-10	5.55902e-08	ko04626	augustus_masked-Fvb3-2-processed-gene-242.7(KCS12);augustus_masked-Fvb3-3-processed-gene-225.1(KCS12);augustus_masked-Fvb4-4-processed-gene-210.0(EFR);augustus_masked-Fvb4-4-processed-gene-93.10(CP1);augustus_masked-Fvb5-3-processed-gene-198.1(CML45);augustus_masked-Fvb6-1-processed-gene-115.1(CPK13);augustus_masked-Fvb6-2-processed-gene-18.3(CPK13);augustus_masked-Fvb6-4-processed-gene-265.1(CPK…	K15397+K15397+K13420+K02183+K02183+K13412+K13412+K13412+K09422+K04368+K09422+K15397+K09422+K09422+K02183+K02183+K09422+K13412+K09422+K20536+K13412+K13412+K09422+K09422+K20536+K13420+K09422+K20536+K05391+K05391+K09422+K13447+K13447+K09422+K09422+K09422+K09422+K09422+K09422+K09422+K09422+K13447+K09422+K13447+K09422+K09422+K09422+K09422+K13412+K05391+K09422+K09422+K05391+K09422+K05391+K05391+K05391+…
	Metabolism	Energy metabolism	Photosynthesis - antenna proteins	13	80	1.54566e-05	0.000887546	ko00196	augustus_masked-Fvb6-1-processed-gene-77.2(CAB8);augustus_masked-Fvb6-1-processed-gene-89.9(CAB40);augustus_masked-Fvb6-4-processed-gene-301.3(CAB-151);maker-Fvb5-1-augustus-gene-92.46(lhcA-P4);maker-Fvb5-2-augustus-gene-82.41(lhcA-P4);maker-Fvb5-3-augustus-gene-198.45(lhcA-P4);maker-Fvb5-4-augustus-gene-64.47(lhcA-P4);maker-Fvb6-1-augustus-gene-72.45(CAB-151);maker-Fvb6-2-snap-gene-345.75(CAB-15…	K08909+K08912+K08913+K08910+K08910+K08910+K08910+K08913+K08913+K08909+K08912+K08909+K08913
	Metabolism	Metabolism of terpenoids and polyketides	Sesquiterpenoid and triterpenoid biosynthesis	17	133	2.20053e-05	0.000887546	ko00909	maker-Fvb1-4-augustus-gene-10.63(VIT_19s0014g04930);maker-Fvb2-1-augustus-gene-8.45(SQE3);maker-Fvb2-3-augustus-gene-221.21(SQE3);maker-Fvb2-4-augustus-gene-10.41(SQE3);maker-Fvb3-3-snap-gene-118.57(VIT_19s0014g04930);maker-Fvb3-4-snap-gene-177.41(ValCS);maker-Fvb4-1-augustus-gene-154.33(VIT_19s0014g04930);maker-Fvb4-2-snap-gene-130.38(VIT_19s0014g04930);maker-Fvb4-4-augustus-gene-45.47(VIT_19s00…	K15803+K00511+K00511+K00511+K15803+K15803+K15803+K15803+K15803+K15803+K15803+K15803+K15803+K15813+K15803+K15803+K00511
	Environmental Information Processing	Signal transduction	MAPK signaling pathway - plant	37	461	4.49675e-05	0.00136027	ko04016	augustus_masked-Fvb1-4-processed-gene-113.7(SAPK2);augustus_masked-Fvb4-4-processed-gene-210.0(EFR);augustus_masked-Fvb4-4-processed-gene-93.10(CP1);augustus_masked-Fvb5-3-processed-gene-147.1(MYC2);augustus_masked-Fvb5-3-processed-gene-198.1(CML45);augustus_masked-Fvb7-2-processed-gene-201.1(MYC2);augustus_masked-Fvb7-4-processed-gene-92.12(MYC2);maker-Fvb1-1-augustus-gene-239.55(MKK2);maker-Fvb…	K14498+K13420+K02183+K13422+K02183+K13422+K13422+K20603+K14515+K20603+K20603+K20603+K20603+K20714+K14515+K20718+K02183+K02183+K14515+K20536+K14514+K20536+K13420+K20536+K13447+K13447+K14498+K14498+K13447+K13447+K20718+K14497+K20772+K20718+K02183+K13447+K20772
	Metabolism	Amino acid metabolism	Cysteine and methionine metabolism	28	347	0.000339631	0.00821907	ko00270	augustus_masked-Fvb4-3-processed-gene-20.0(SPDSYN1);augustus_masked-Fvb5-1-processed-gene-12.17(GSH1);maker-Fvb2-3-augustus-gene-67.42(BCAT2);maker-Fvb3-4-snap-gene-194.40(At5g53970);maker-Fvb4-1-snap-gene-190.79(SPDSYN1);maker-Fvb4-3-augustus-gene-80.42(HMT-1);maker-Fvb5-1-augustus-gene-72.56(MGL);maker-Fvb5-3-augustus-gene-273.62(LDHA);maker-Fvb5-4-augustus-gene-0.32(LDHA);maker-Fvb5-4-augustus…	K00797+K01919+K00826+K00815+K00797+K00547+K01761+K00016+K00016+K01761+K21456+K21456+K17398+K01738+K01739+K05933+K01739+K01738+K05933+K05933+K01738+K05933+K20772+K00797+K01738+K05933+K21456+K20772
	Metabolism	Global and overview maps	Biosynthesis of secondary metabolites	192	3916	0.000645886	0.0116313	ko01110	augustus_masked-Fvb1-1-processed-gene-256.2(AOG);augustus_masked-Fvb1-4-processed-gene-129.0(SK);augustus_masked-Fvb1-4-processed-gene-55.7(PAS2A);augustus_masked-Fvb2-2-processed-gene-179.2(AOS3);augustus_masked-Fvb2-2-processed-gene-194.3(CCOAOMT1);augustus_masked-Fvb2-2-processed-gene-195.0(AOG);augustus_masked-Fvb2-2-processed-gene-98.7(HMG1);augustus_masked-Fvb2-3-processed-gene-180.0(AOS3);…	K14595+K00891+K10703+K01723+K00588+K14595+K00021+K01723+K01723+K00422+K05359+K15397+K00430+K15397+K22395+K00422+K01188+K09840+K00422+K09840+K13065+K13065+K01723+K01704+K22912+K22912+K00430+K00430+K22912+K18368+K01695+K00033+K01904+K00422+K18368+K00787+K00850+K00901+K00430+K04125+K01610+K04125+K02291+K00430+K00021+K00021+K09755+K15397+K07513+K01850+K00511+K17911+K01061+K02492+K17911+K18857+K00227+…
	Metabolism	Amino acid metabolism	Tyrosine metabolism	16	160	0.000672883	0.0116313	ko00350	augustus_masked-Fvb3-1-processed-gene-296.5(PPO);augustus_masked-Fvb3-3-processed-gene-7.10(PPO);augustus_masked-Fvb3-4-processed-gene-270.3(PPO);augustus_masked-Fvb6-2-processed-gene-358.2(HPD);augustus_masked-Fvb6-4-processed-gene-148.10(AS1);maker-Fvb2-2-snap-gene-118.56(ADH1);maker-Fvb3-4-augustus-gene-270.41(PPO);maker-Fvb3-4-snap-gene-194.40(At5g53970);maker-Fvb4-3-augustus-gene-93.45(maoII…	K00422+K00422+K00422+K00457+K00422+K18857+K00422+K00815+K00276+K00001+K00457+K07253+K00121+K00422+K00422+K01800
	Environmental Information Processing	Signal transduction	Plant hormone signal transduction	28	387	0.00181725	0.0253175	ko04075	augustus_masked-Fvb1-1-processed-gene-130.3(CURL3);augustus_masked-Fvb1-2-processed-gene-166.4(CURL3);augustus_masked-Fvb1-4-processed-gene-113.7(SAPK2);augustus_masked-Fvb2-2-processed-gene-4.11(GID2);augustus_masked-Fvb5-3-processed-gene-147.1(MYC2);augustus_masked-Fvb7-1-processed-gene-184.5(GH3.5);augustus_masked-Fvb7-2-processed-gene-126.4(GH3.5);augustus_masked-Fvb7-2-processed-gene-201.1(M…	K13415+K13415+K14498+K14495+K13422+K14506+K14506+K13422+K14506+K14506+K13422+K14515+K14485+K14515+K14500+K14493+K14500+K14493+K14515+K14500+K14514+K14498+K14498+K14500+K14493+K14497+K14495+K14493
	Metabolism	Metabolism of other amino acids	Glutathione metabolism	26	351	0.00188312	0.0253175	ko00480	augustus_masked-Fvb2-1-processed-gene-146.13(EMB2360);augustus_masked-Fvb4-3-processed-gene-20.0(SPDSYN1);augustus_masked-Fvb5-1-processed-gene-12.17(GSH1);augustus_masked-Fvb6-1-processed-gene-48.3(At3g02360);augustus_masked-Fvb6-4-processed-gene-288.5(GSTF9);maker-Fvb2-1-augustus-gene-130.26(HSP26-A);maker-Fvb2-1-augustus-gene-164.46(GSTF13);maker-Fvb2-2-augustus-gene-79.49(HSP26-A);maker-Fvb4-…	K00383+K00797+K01919+K00033+K00799+K00799+K00799+K00799+K00797+K00383+K00036+K00799+K00383+K00432+K21456+K21456+K00799+K00799+K00799+K00797+K00383+K00383+K00383+K00383+K00033+K21456
	Metabolism	Metabolism of other amino acids	Selenocompound metabolism	7	48	0.00275967	0.033392	ko00450	maker-Fvb1-1-augustus-gene-228.48(NTR1);maker-Fvb1-2-augustus-gene-68.52(NTR2);maker-Fvb4-1-augustus-gene-11.19(APS1);maker-Fvb5-1-augustus-gene-72.56(MGL);maker-Fvb5-4-augustus-gene-55.60(MGL);maker-Fvb6-2-augustus-gene-306.46(CGS1);maker-Fvb6-3-augustus-gene-32.56(CGS1)	K00384+K00384+K13811+K01761+K01761+K01739+K01739
	Metabolism	Energy metabolism	Nitrogen metabolism	11	112	0.00510798	0.0561877	ko00910	maker-Fvb2-1-augustus-gene-83.31(BCA2);maker-Fvb2-4-augustus-gene-104.28(BCA2);maker-Fvb3-3-augustus-gene-163.28(FdGOGAT);maker-Fvb5-2-augustus-gene-100.29(GLN1);maker-Fvb5-3-augustus-gene-180.39(GLN1);maker-Fvb6-1-augustus-gene-234.38(ACA1);maker-Fvb6-3-augustus-gene-268.25(ACA1);maker-Fvb6-3-augustus-gene-277.31(ACA1);maker-Fvb6-4-augustus-gene-133.30(ACA1);snap_masked-Fvb2-2-processed-gene-122…	K01673+K01673+K00284+K01915+K01915+K01674+K01674+K01674+K01674+K01673+K01915
	Metabolism	Lipid metabolism	alpha-Linolenic acid metabolism	16	202	0.00713422	0.0719367	ko00592	augustus_masked-Fvb2-2-processed-gene-179.2(AOS3);augustus_masked-Fvb2-3-processed-gene-180.0(AOS3);augustus_masked-Fvb2-4-processed-gene-50.0(AOS3);augustus_masked-Fvb5-1-processed-gene-100.2(AOS3);maker-Fvb2-1-augustus-gene-127.32(KAT1);maker-Fvb2-2-snap-gene-118.56(ADH1);maker-Fvb4-1-augustus-gene-41.33(PLA2-ALPHA);maker-Fvb4-2-augustus-gene-258.51(PED1);maker-Fvb5-1-augustus-gene-239.23(AOC4)…	K01723+K01723+K01723+K01723+K07513+K18857+K01047+K07513+K10525+K05894+K05894+K00454+K00454+K00454+K10525+K01723
	Metabolism	Biosynthesis of other secondary metabolites	Isoquinoline alkaloid biosynthesis	9	91	0.0103407	0.0962482	ko00950	augustus_masked-Fvb3-1-processed-gene-296.5(PPO);augustus_masked-Fvb3-3-processed-gene-7.10(PPO);augustus_masked-Fvb3-4-processed-gene-270.3(PPO);augustus_masked-Fvb6-4-processed-gene-148.10(AS1);maker-Fvb3-4-augustus-gene-270.41(PPO);maker-Fvb3-4-snap-gene-194.40(At5g53970);maker-Fvb4-3-augustus-gene-93.45(maoII);snap_masked-Fvb3-3-processed-gene-7.30(PPO);snap_masked-Fvb3-3-processed-gene-7.31(…	K00422+K00422+K00422+K00422+K00422+K00815+K00276+K00422+K00422
	Metabolism	Metabolism of terpenoids and polyketides	Carotenoid biosynthesis	11	127	0.0127194	0.109932	ko00906	augustus_masked-Fvb1-1-processed-gene-256.2(AOG);augustus_masked-Fvb2-2-processed-gene-195.0(AOG);augustus_masked-Fvb3-4-processed-gene-264.5(NCED1);augustus_masked-Fvb4-2-processed-gene-13.14(CCD4);maker-Fvb1-2-snap-gene-216.28(PSY1);maker-Fvb2-1-snap-gene-147.32(D27);maker-Fvb2-2-augustus-gene-63.41(D27);maker-Fvb2-3-augustus-gene-99.31(D27);maker-Fvb2-4-augustus-gene-169.39(D27);maker-Fvb5-1-a…	K14595+K14595+K09840+K09840+K02291+K17911+K17911+K17911+K17911+K15746+K14595
	Metabolism	Energy metabolism	Sulfur metabolism	10	114	0.0157361	0.124846	ko00920	maker-Fvb3-2-augustus-gene-122.22(AHL);maker-Fvb3-3-augustus-gene-107.38(AHL);maker-Fvb3-4-augustus-gene-182.24(AHL);maker-Fvb4-1-augustus-gene-11.19(APS1);maker-Fvb6-2-augustus-gene-254.42(CYSD2);maker-Fvb6-2-augustus-gene-306.46(CGS1);maker-Fvb6-3-augustus-gene-32.56(CGS1);maker-Fvb6-3-augustus-gene-409.54(CYSD1);maker-Fvb6-3-snap-gene-391.58(CYSD1);snap_masked-Fvb6-1-processed-gene-330.34(RCS3)	K01082+K01082+K01082+K13811+K01738+K01739+K01739+K01738+K01738+K01738
P4R-vs-A4R	Metabolism	Global and overview maps	Biosynthesis of secondary metabolites	158	3916	1.99539e-06	0.000231465	ko01110	augustus_masked-Fvb1-2-processed-gene-102.15(ABA2);augustus_masked-Fvb1-4-processed-gene-37.5(OPR3);augustus_masked-Fvb2-4-processed-gene-14.0(PKP1);augustus_masked-Fvb2-4-processed-gene-177.9(ISA2);augustus_masked-Fvb2-4-processed-gene-50.0(AOS3);augustus_masked-Fvb2-4-processed-gene-50.2(AOS3);augustus_masked-Fvb2-4-processed-gene-50.3(CYP74A2);augustus_masked-Fvb3-3-processed-gene-250.12(At5g5…	K09838+K05894+K00873+K01214+K01723+K01723+K01723+K03809+K13065+K13065+K09840+K19073+K19073+K00033+K01581+K01807+K01952+K05894+K00793+K06443+K10046+K01904+K18368+K18368+K00764+K00891+K01762+K01762+K15227+K04125+K13260+K00430+K01762+K04125+K02291+K00430+K04125+K06444+K00430+K00430+K04125+K01762+K09755+K01762+K01662+K01772+K18857+K01061+K00975+K00430+K01662+K00930+K18857+K10258+K00975+K05356+K00787+…
	Metabolism	Global and overview maps	Metabolic pathways	250	6997	8.28955e-06	0.000480794	ko01100	augustus_masked-Fvb1-2-processed-gene-102.15(ABA2);augustus_masked-Fvb1-2-processed-gene-79.6(GMD1);augustus_masked-Fvb1-4-processed-gene-37.5(OPR3);augustus_masked-Fvb2-1-processed-gene-8.1(PG1);augustus_masked-Fvb2-2-processed-gene-226.4(HGSNAT);augustus_masked-Fvb2-3-processed-gene-47.18(At2g24580);augustus_masked-Fvb2-4-processed-gene-14.0(PKP1);augustus_masked-Fvb2-4-processed-gene-177.9(ISA…	K09838+K01711+K05894+K01213+K10532+K00306+K00873+K01214+K01723+K01723+K01723+K01054+K13065+K13065+K09840+K19073+K08679+K08679+K19073+K08679+K00797+K00033+K01581+K16055+K11816+K01807+K04713+K01952+K08679+K05894+K00793+K01193+K06443+K10046+K01904+K18368+K10712+K18368+K01179+K01183+K00764+K00891+K01762+K00695+K01762+K15227+K03715+K00430+K01762+K01184+K11155+K00695+K02291+K01087+K00430+K05546+K06444+…
	Metabolism	Metabolism of terpenoids and polyketides	Carotenoid biosynthesis	13	127	8.14398e-05	0.00288193	ko00906	augustus_masked-Fvb1-2-processed-gene-102.15(ABA2);augustus_masked-Fvb3-4-processed-gene-210.9(NCED1);augustus_masked-Fvb6-1-processed-gene-182.9(LCY1);maker-Fvb1-2-snap-gene-216.28(PSY1);maker-Fvb1-3-augustus-gene-37.56(LUT2);maker-Fvb3-1-augustus-gene-57.19(CYP707A2);maker-Fvb3-4-snap-gene-59.48(CYP707A2);maker-Fvb6-1-augustus-gene-218.23(CRTISO);maker-Fvb7-2-augustus-gene-278.69(CA2);maker-Fvb…	K09838+K09840+K06443+K02291+K06444+K09843+K09843+K09835+K15746+K15746+K15746+K17912+K15744
	Metabolism	Carbohydrate metabolism	Starch and sucrose metabolism	33	567	0.000120922	0.00288193	ko00500	augustus_masked-Fvb2-4-processed-gene-177.9(ISA2);augustus_masked-Fvb4-4-processed-gene-21.7(TPS6);augustus_masked-Fvb5-4-processed-gene-2.0(INVA);augustus_masked-Fvb7-1-processed-gene-277.6(CEL1);maker-Fvb1-1-augustus-gene-233.57(SS);maker-Fvb1-2-augustus-gene-64.52(SS);maker-Fvb1-3-augustus-gene-135.19(TPPJ);maker-Fvb1-3-augustus-gene-51.61(SS);maker-Fvb2-1-snap-gene-50.24(AGPS1);maker-Fvb2-2-a…	K01214+K16055+K01193+K01179+K00695+K00695+K01087+K00695+K00975+K00696+K01179+K00975+K16055+K05349+K01188+K16055+K01188+K01835+K19891+K01176+K01214+K01177+K01177+K01177+K01177+K16055+K01177+K16055+K01188+K16055+K16055+K16055+K01087
	Metabolism	Metabolism of terpenoids and polyketides	Sesquiterpenoid and triterpenoid biosynthesis	13	133	0.000130628	0.00288193	ko00909	maker-Fvb3-1-augustus-gene-46.31(VIT_19s0014g04930);maker-Fvb3-1-snap-gene-46.33(VIT_19s0014g04930);maker-Fvb3-2-augustus-gene-19.40(TPS13);maker-Fvb4-1-augustus-gene-154.33(VIT_19s0014g04930);maker-Fvb4-4-augustus-gene-45.47(VIT_19s0014g04930);maker-Fvb6-1-augustus-gene-101.38(OSCBPY);maker-Fvb6-1-augustus-gene-287.51(VIT_19s0014g04930);maker-Fvb6-1-augustus-gene-294.51(VIT_19s0014g04930);maker-…	K15803+K15803+K14175+K15803+K15803+K15813+K15803+K15803+K15803+K15803+K15803+K15803+K15803
	Metabolism	Metabolism of terpenoids and polyketides	Brassinosteroid biosynthesis	12	117	0.000149065	0.00288193	ko00905	augustus_masked-Fvb4-4-processed-gene-38.3(CYP734A1);maker-Fvb1-1-augustus-gene-257.42(CYP734A1);maker-Fvb1-2-augustus-gene-36.49(CYP734A1);maker-Fvb1-3-augustus-gene-18.46(CYP734A1);maker-Fvb1-4-augustus-gene-11.46(CYP734A1);maker-Fvb4-1-augustus-gene-164.29(CYP734A1);maker-Fvb4-1-snap-gene-165.83(CYP72A68);maker-Fvb4-2-snap-gene-37.33(CYP72A68);maker-Fvb4-3-snap-gene-41.64(CYP734A1);maker-Fvb6-…	K15639+K15639+K15639+K15639+K15639+K15639+K15639+K15639+K15639+K15639+K09588+K20623
	Metabolism	Glycan biosynthesis and metabolism	Glycosaminoglycan degradation	7	53	0.000799215	0.0132441	ko00531	augustus_masked-Fvb2-2-processed-gene-226.4(HGSNAT);maker-Fvb2-2-augustus-gene-30.65(At5g34940);maker-Fvb4-2-snap-gene-81.70(Hgsnat);maker-Fvb6-1-snap-gene-250.37(Hgsnat);maker-Fvb6-3-snap-gene-312.53(Hgsnat);maker-Fvb6-4-augustus-gene-117.28(Hgsnat);snap_masked-Fvb5-4-processed-gene-251.13(--)	K10532+K07964+K10532+K10532+K10532+K10532+K12373
	Metabolism	Metabolism of terpenoids and polyketides	Terpenoid backbone biosynthesis	15	208	0.00111452	0.0161605	ko00900	maker-Fvb2-1-augustus-gene-196.50(TKT2);maker-Fvb2-3-augustus-gene-10.24(TKT2);maker-Fvb3-1-augustus-gene-222.45(SPS2);maker-Fvb3-1-augustus-gene-318.50(FPS1);maker-Fvb3-2-augustus-gene-30.63(FPS1);maker-Fvb4-2-augustus-gene-105.46(TKT2);maker-Fvb4-3-augustus-gene-77.35(TKT2);maker-Fvb5-3-augustus-gene-266.46(HMGS);maker-Fvb5-4-augustus-gene-7.40(HMGS);maker-Fvb6-1-augustus-gene-332.49(At5g27450)…	K01662+K01662+K05356+K00787+K00787+K01662+K01662+K01641+K01641+K00869+K00869+K01597+K01597+K01597+K01597
	Metabolism	Amino acid metabolism	Cysteine and methionine metabolism	19	347	0.00620734	0.0725649	ko00270	augustus_masked-Fvb4-3-processed-gene-20.0(SPDSYN1);maker-Fvb1-1-augustus-gene-173.34(ACS-1);maker-Fvb1-1-augustus-gene-244.39(ACS7);maker-Fvb1-2-augustus-gene-119.38(ACS-1);maker-Fvb1-4-augustus-gene-29.59(ACS7);maker-Fvb1-4-augustus-gene-95.49(ACS-1);maker-Fvb3-3-augustus-gene-96.37(At5g53970);maker-Fvb4-1-augustus-gene-108.42(OASA1);maker-Fvb4-4-augustus-gene-132.37(OASA1);maker-Fvb6-1-augustu…	K00797+K01762+K01762+K01762+K01762+K01762+K00815+K01738+K01738+K00928+K01739+K00789+K01738+K00928+K00928+K01739+K00797+K01762+K05396
	Metabolism	Biosynthesis of other secondary metabolites	Phenylpropanoid biosynthesis	28	582	0.0062556	0.0725649	ko00940	augustus_masked-Fvb3-3-processed-gene-75.4(BAHD1);augustus_masked-Fvb3-3-processed-gene-80.8(BAHD1);augustus_masked-Fvb6-2-processed-gene-74.2(4CL2);augustus_masked-Fvb6-3-processed-gene-144.9(CSE);augustus_masked-Fvb6-4-processed-gene-231.3(CSE);maker-Fvb1-2-augustus-gene-111.34(PER73);maker-Fvb1-3-augustus-gene-15.68(PER25);maker-Fvb1-3-augustus-gene-99.29(PER73);maker-Fvb1-4-augustus-gene-14.6…	K13065+K13065+K01904+K18368+K18368+K00430+K00430+K00430+K00430+K09755+K00430+K22395+K05349+K01188+K13065+K01188+K13065+K00430+K00430+K00430+K00430+K00430+K13065+K01188+K00430+K01904+K12355+K18368
	Metabolism	Metabolism of terpenoids and polyketides	Diterpenoid biosynthesis	8	108	0.0132367	0.139587	ko00904	maker-Fvb1-1-augustus-gene-85.17(GA2OX2);maker-Fvb1-2-augustus-gene-208.17(GA2OX2);maker-Fvb1-3-augustus-gene-201.20(GA2OX2);maker-Fvb1-4-augustus-gene-172.36(GA2OX2);maker-Fvb4-1-augustus-gene-199.80(GA2OX6);maker-Fvb4-2-augustus-gene-4.58(GA2OX6);maker-Fvb6-1-snap-gene-148.36(LE);maker-Fvb7-2-augustus-gene-270.60(GA20OX1)	K04125+K04125+K04125+K04125+K04125+K04125+K04124+K05282
	Metabolism	Metabolism of terpenoids and polyketides	Zeatin biosynthesis	7	91	0.0164653	0.159164	ko00908	augustus_masked-Fvb6-2-processed-gene-108.11(ZOG1);augustus_masked-Fvb6-4-processed-gene-178.0(ZOX1);maker-Fvb2-1-augustus-gene-254.39(CKX5);maker-Fvb2-3-augustus-gene-35.50(CKX5);maker-Fvb4-3-snap-gene-175.29(IPT5);maker-Fvb6-2-augustus-gene-321.32(CYP735A2);snap_masked-Fvb2-4-processed-gene-248.32(CKX5)	K13495+K13495+K00279+K00279+K10760+K10717+K00279
	Environmental Information Processing	Signal transduction	Plant hormone signal transduction	19	387	0.0181757	0.162183	ko04075	augustus_masked-Fvb2-2-processed-gene-4.11(GID2);augustus_masked-Fvb2-4-processed-gene-163.9(ERF1B);augustus_masked-Fvb7-2-processed-gene-286.2(PP2C51);maker-Fvb1-4-snap-gene-25.58(PP2C06);maker-Fvb2-1-augustus-gene-225.45(ABF2);maker-Fvb2-1-augustus-gene-245.39(BSK1);maker-Fvb2-2-snap-gene-0.54(ABF2);maker-Fvb2-2-snap-gene-69.42(ERF1B);maker-Fvb2-3-augustus-gene-43.76(BSK1);maker-Fvb2-4-augustus…	K14495+K14516+K14497+K14497+K14432+K14500+K14432+K14516+K14500+K14500+K14489+K14497+K13422+K14498+K16189+K14493+K14497+K14516+K14493
	Organismal Systems	Environmental adaptation	Plant-pathogen interaction	41	1043	0.0290647	0.240822	ko04626	augustus_masked-Fvb5-1-processed-gene-188.0(CCAMK);augustus_masked-Fvb6-4-processed-gene-265.1(CPK17);maker-Fvb1-3-augustus-gene-108.28(RAX3);maker-Fvb1-4-augustus-gene-128.49(CNGC1);maker-Fvb1-4-snap-gene-56.44(CNGC10);maker-Fvb2-2-augustus-gene-69.34(MYB14);maker-Fvb2-4-augustus-gene-130.44(CPK5);maker-Fvb2-4-snap-gene-220.65(MYB3);maker-Fvb3-4-augustus-gene-239.39(At3g47570);maker-Fvb4-1-snap-…	K13412+K13412+K09422+K05391+K05391+K09422+K13412+K09422+K13420+K09422+K09422+K09422+K09422+K09422+K13447+K09422+K09422+K09422+K09422+K13412+K13412+K05391+K05391+K05391+K13447+K05391+K09422+K05391+K05391+K09422+K05391+K13427+K05391+K05391+K05391+K05391+K09422+K05391+K04079+K09422+K09422
	Metabolism	Metabolism of cofactors and vitamins	Ubiquinone and other terpenoid-quinone biosynthesis	8	130	0.0355265	0.274738	ko00130	augustus_masked-Fvb3-3-processed-gene-250.12(At5g58800);augustus_masked-Fvb6-2-processed-gene-74.2(4CL2);maker-Fvb3-3-augustus-gene-96.37(At5g53970);maker-Fvb4-4-augustus-gene-225.18(HPT1);maker-Fvb4-4-augustus-gene-229.15(COQ5);maker-Fvb4-4-augustus-gene-40.53(PHYLLO);maker-Fvb5-4-snap-gene-19.64(coq6);maker-Fvb6-4-augustus-gene-116.22(4CLL7)	K03809+K01904+K00815+K09833+K06127+K14759+K06126+K01904
P6L-vs-A6L	Metabolism	Global and overview maps	Biosynthesis of secondary metabolites	123	3916	2.41589e-13	2.56085e-11	ko01110	augustus_masked-Fvb1-4-processed-gene-37.5(OPR3);augustus_masked-Fvb2-3-processed-gene-180.0(AOS3);augustus_masked-Fvb2-3-processed-gene-192.0(AOG);augustus_masked-Fvb2-4-processed-gene-262.8(AOS1);augustus_masked-Fvb3-1-processed-gene-284.3(HST);augustus_masked-Fvb3-2-processed-gene-242.7(KCS12);augustus_masked-Fvb3-2-processed-gene-282.7(GSVIVT00023967001);augustus_masked-Fvb3-4-processed-gene-…	K05894+K01723+K14595+K01723+K13065+K15397+K00430+K00422+K15397+K15397+K01662+K15397+K13065+K15397+K01723+K01695+K00789+K01695+K15397+K15397+K01662+K14157+K05894+K01662+K05894+K00511+K14157+K13260+K15397+K01061+K13513+K05278+K04120+K00224+K01723+K01061+K15397+K05933+K08241+K01772+K15397+K00121+K10258+K00787+K15397+K00901+K05349+K00787+K00422+K01188+K00430+K01114+K05349+K04125+K00901+K13065+K04125+…
	Metabolism	Lipid metabolism	Fatty acid elongation	16	149	6.04942e-09	3.20619e-07	ko00062	augustus_masked-Fvb3-2-processed-gene-242.7(KCS12);augustus_masked-Fvb3-4-processed-gene-70.10(KCS12);augustus_masked-Fvb4-1-processed-gene-151.13(CUT1);augustus_masked-Fvb4-3-processed-gene-80.0(CUT1);augustus_masked-Fvb4-4-processed-gene-48.5(CUT1);augustus_masked-Fvb7-2-processed-gene-221.16(KCS19);augustus_masked-Fvb7-3-processed-gene-78.12(KCS19);maker-Fvb1-3-snap-gene-7.80(ABHD17B);maker-Fv…	K15397+K15397+K15397+K15397+K15397+K15397+K15397+K01076+K15397+K15397+K15397+K10258+K15397+K01076+K15397+K15397
	Metabolism	Lipid metabolism	Cutin, suberine and wax biosynthesis	13	97	1.12202e-08	3.96446e-07	ko00073	augustus_masked-Fvb7-2-processed-gene-182.12(CYP86A2);augustus_masked-Fvb7-4-processed-gene-111.12(CYP86A4);maker-Fvb3-3-snap-gene-135.22(FAR3);maker-Fvb5-2-augustus-gene-47.52(HHT1);maker-Fvb5-2-snap-gene-14.61(CYP86A22);maker-Fvb5-3-augustus-gene-231.32(HHT1);maker-Fvb6-1-augustus-gene-128.28(HTH);maker-Fvb6-2-augustus-gene-33.39(HTH);maker-Fvb6-3-augustus-gene-121.32(HTH);maker-Fvb7-1-augustus…	K15398+K15398+K13356+K15400+K15398+K15400+K15403+K15403+K15403+K15404+K15404+K15404+K15398
	Metabolism	Global and overview maps	Metabolic pathways	165	6997	7.68116e-08	2.03551e-06	ko01100	augustus_masked-Fvb1-4-processed-gene-173.0(LACS1);augustus_masked-Fvb1-4-processed-gene-37.5(OPR3);augustus_masked-Fvb2-3-processed-gene-180.0(AOS3);augustus_masked-Fvb2-3-processed-gene-192.0(AOG);augustus_masked-Fvb2-3-processed-gene-77.12(PPCC);augustus_masked-Fvb2-4-processed-gene-262.8(AOS1);augustus_masked-Fvb3-1-processed-gene-284.3(HST);augustus_masked-Fvb3-1-processed-gene-297.4(CSE);au…	K01897+K05894+K01723+K14595+K01595+K01723+K13065+K01054+K15397+K00430+K01054+K00422+K15397+K15397+K01662+K15397+K13065+K15397+K01723+K01988+K01695+K00789+K08902+K01695+K01183+K00512+K15398+K15397+K01183+K01087+K15397+K15398+K01662+K01051+K14157+K05894+K01897+K01051+K01662+K18592+K01051+K05894+K01051+K00511+K01897+K14157+K01051+K00759+K15397+K01061+K13513+K00860+K05278+K04120+K01723+K01061+K15397+…
	Metabolism	Glycan biosynthesis and metabolism	Glycosphingolipid biosynthesis - lacto and neolacto series	4	18	0.000216209	0.00458362	ko00601	augustus_masked-Fvb6-1-processed-gene-286.10(A4galt);maker-Fvb6-1-snap-gene-286.64(A4galt);maker-Fvb6-1-snap-gene-293.79(A4galt);maker-Fvb6-2-snap-gene-205.50(A4galt)	K01988+K01988+K01988+K01988
	Metabolism	Lipid metabolism	Fatty acid degradation	11	178	0.000262931	0.00464511	ko00071	augustus_masked-Fvb1-4-processed-gene-173.0(LACS1);maker-Fvb1-1-snap-gene-81.38(LACS1);maker-Fvb1-3-snap-gene-203.28(LACS1);maker-Fvb2-4-augustus-gene-256.49(At5g42250);maker-Fvb2-4-snap-gene-48.34(LACS2);maker-Fvb4-3-augustus-gene-19.71(ALDH2B7);maker-Fvb5-2-snap-gene-55.55(At1g32780);maker-Fvb5-3-snap-gene-221.63(At1g32780);maker-Fvb7-3-snap-gene-12.62(At1g22430);maker-Fvb7-4-augustus-gene-1.27…	K01897+K01897+K01897+K00121+K01897+K00128+K00001+K00001+K00121+K00121+K00128
	Metabolism	Lipid metabolism	alpha-Linolenic acid metabolism	11	202	0.000764823	0.0115816	ko00592	augustus_masked-Fvb1-4-processed-gene-37.5(OPR3);augustus_masked-Fvb2-3-processed-gene-180.0(AOS3);augustus_masked-Fvb2-4-processed-gene-262.8(AOS1);augustus_masked-Fvb5-1-processed-gene-100.2(AOS3);maker-Fvb1-1-snap-gene-237.87(OPR3);maker-Fvb1-2-augustus-gene-6.59(OPR3);maker-Fvb2-2-snap-gene-179.25(AOS3);maker-Fvb2-3-snap-gene-33.59(JMT);maker-Fvb5-2-augustus-gene-206.29(OPR1);maker-Fvb7-2-aug…	K05894+K01723+K01723+K01723+K05894+K05894+K01723+K08241+K05894+K00454+K10525
	Environmental Information Processing	Membrane transport	ABC transporters	8	129	0.00175257	0.0232216	ko02010	maker-Fvb2-1-snap-gene-248.72(ABCB14);maker-Fvb2-4-snap-gene-253.61(ABCB14);maker-Fvb3-1-augustus-gene-106.22(ABCB11);maker-Fvb4-2-augustus-gene-83.55(ABCB11);maker-Fvb4-3-snap-gene-115.55(ABCB3);maker-Fvb5-2-augustus-gene-72.31(ABCB6);maker-Fvb6-3-augustus-gene-28.42(ABCB19);maker-Fvb6-4-augustus-gene-340.29(ABCB19)	K05658+K05658+K05658+K05658+K05658+K05658+K05658+K05658
	Organismal Systems	Environmental adaptation	Plant-pathogen interaction	31	1043	0.00209494	0.0246737	ko04626	augustus_masked-Fvb2-4-processed-gene-246.4(MYB3);augustus_masked-Fvb3-2-processed-gene-242.7(KCS12);augustus_masked-Fvb3-4-processed-gene-70.10(KCS12);augustus_masked-Fvb4-1-processed-gene-151.13(CUT1);augustus_masked-Fvb4-3-processed-gene-80.0(CUT1);augustus_masked-Fvb4-4-processed-gene-48.5(CUT1);augustus_masked-Fvb7-2-processed-gene-221.16(KCS19);augustus_masked-Fvb7-3-processed-gene-78.12(KC…	K09422+K15397+K15397+K15397+K15397+K15397+K15397+K15397+K09422+K09422+K15397+K02183+K15397+K02183+K15397+K15397+K13420+K09422+K09422+K09422+K09422+K09422+K09422+K13447+K13412+K09422+K05391+K13412+K15397+K15397+K05391
	Metabolism	Energy metabolism	Nitrogen metabolism	7	112	0.00321517	0.0340809	ko00910	maker-Fvb2-1-augustus-gene-83.31(BCA2);maker-Fvb2-4-augustus-gene-104.28(BCA2);maker-Fvb6-1-augustus-gene-234.38(ACA1);maker-Fvb6-1-augustus-gene-23.45(BCA1);maker-Fvb6-3-augustus-gene-268.25(ACA1);maker-Fvb6-4-augustus-gene-133.30(ACA1);snap_masked-Fvb6-3-processed-gene-21.19(BCA1)	K01673+K01673+K01674+K01673+K01674+K01674+K01673
	Metabolism	Glycan biosynthesis and metabolism	Glycosphingolipid biosynthesis - globo and isoglobo series	4	38	0.00398297	0.0383814	ko00603	augustus_masked-Fvb6-1-processed-gene-286.10(A4galt);maker-Fvb6-1-snap-gene-286.64(A4galt);maker-Fvb6-1-snap-gene-293.79(A4galt);maker-Fvb6-2-snap-gene-205.50(A4galt)	K01988+K01988+K01988+K01988
	Metabolism	Biosynthesis of other secondary metabolites	Phenylpropanoid biosynthesis	19	582	0.00582482	0.0514526	ko00940	augustus_masked-Fvb1-3-processed-gene-24.3(ALDH2C4);augustus_masked-Fvb3-1-processed-gene-284.3(HST);augustus_masked-Fvb3-2-processed-gene-282.7(GSVIVT00023967001);augustus_masked-Fvb4-3-processed-gene-98.0(ACT);maker-Fvb1-4-augustus-gene-4.53(ALDH2C4);maker-Fvb3-2-augustus-gene-178.20(BACOVA_02659);maker-Fvb3-3-snap-gene-113.57(BGLU25);maker-Fvb3-3-snap-gene-262.45(GSVIVT00023967001);maker-Fvb3-…	K12355+K13065+K00430+K13065+K12355+K05349+K01188+K00430+K05349+K13065+K13065+K13065+K05350+K13066+K00430+K00430+K13065+K00430+K00430
	Metabolism	Amino acid metabolism	Tyrosine metabolism	8	160	0.00651669	0.0531361	ko00350	augustus_masked-Fvb3-4-processed-gene-270.3(PPO);maker-Fvb2-4-augustus-gene-256.49(At5g42250);maker-Fvb3-2-snap-gene-12.54(PPO);maker-Fvb5-2-snap-gene-55.55(At1g32780);maker-Fvb5-3-snap-gene-221.63(At1g32780);maker-Fvb6-2-augustus-gene-213.38(--);maker-Fvb7-3-snap-gene-12.62(At1g22430);maker-Fvb7-4-augustus-gene-1.27(At1g22430)	K00422+K00121+K00422+K00001+K00001+K07253+K00121+K00121
	Metabolism	Metabolism of terpenoids and polyketides	Sesquiterpenoid and triterpenoid biosynthesis	7	133	0.00815839	0.0617707	ko00909	maker-Fvb1-2-snap-gene-118.48(SQE3);maker-Fvb3-2-augustus-gene-131.23(VIT_19s0014g04930);maker-Fvb3-2-augustus-gene-19.39(TPS13);maker-Fvb3-2-augustus-gene-19.40(TPS13);maker-Fvb3-3-snap-gene-118.57(VIT_19s0014g04930);maker-Fvb5-4-augustus-gene-219.29(VIT_19s0014g04930);maker-Fvb6-1-snap-gene-101.54(GgbAS1)	K00511+K15803+K14175+K14175+K15803+K15803+K15813
	Metabolism	Metabolism of terpenoids and polyketides	Terpenoid backbone biosynthesis	9	208	0.0100201	0.070809	ko00900	augustus_masked-Fvb4-3-processed-gene-183.1(TKT2);maker-Fvb1-1-augustus-gene-163.29(Os07g0190000);maker-Fvb1-2-augustus-gene-125.29(Os07g0190000);maker-Fvb3-1-augustus-gene-318.50(FPS1);maker-Fvb3-2-augustus-gene-30.63(FPS1);maker-Fvb5-1-augustus-gene-8.34(HMGS);maker-Fvb6-1-snap-gene-59.66(EBOS);maker-Fvb6-1-snap-gene-59.68(EBOS);maker-Fvb6-4-augustus-gene-316.43(EBOS)	K01662+K01662+K01662+K00787+K00787+K01641+K12742+K12742+K12742
P6R-vs-A6R	Metabolism	Lipid metabolism	Cutin, suberine and wax biosynthesis	4	97	0.0011187	0.0637657	ko00073	maker-Fvb3-1-augustus-gene-48.29(CYP86A1);maker-Fvb3-1-snap-gene-151.38(FAR3);maker-Fvb3-3-augustus-gene-136.25(FAR3);maker-Fvb3-4-augustus-gene-52.46(CYP86A1)	K15401+K13356+K13356+K15401
	Metabolism	Carbohydrate metabolism	Galactose metabolism	4	189	0.0120287	0.320427	ko00052	augustus_masked-Fvb5-4-processed-gene-2.0(INVA);maker-Fvb1-1-augustus-gene-88.27(GOLS2);maker-Fvb1-2-augustus-gene-204.24(GOLS2);maker-Fvb1-4-snap-gene-169.24(GOLS2)	K01193+K18819+K18819+K18819
	Metabolism	Energy metabolism	Photosynthesis	3	115	0.0168646	0.320427	ko00195	maker-Fvb3-1-augustus-gene-162.25(PSAO);maker-Fvb3-2-augustus-gene-20.57(PSBQ2);maker-Fvb6-2-augustus-gene-356.34(PSBP)	K14332+K08901+K02717
	Cellular Processes	Transport and catabolism	Peroxisome	4	234	0.0243088	0.346401	ko04146	maker-Fvb2-4-snap-gene-48.35(LACS2);maker-Fvb3-1-snap-gene-151.38(FAR3);maker-Fvb3-3-augustus-gene-136.25(FAR3);maker-Fvb6-3-augustus-gene-383.64(At5g27450)	K01897+K13356+K13356+K00869
	Metabolism	Lipid metabolism	Fatty acid degradation	3	178	0.0512806	0.572339	ko00071	maker-Fvb2-4-snap-gene-48.35(LACS2);maker-Fvb3-1-augustus-gene-48.29(CYP86A1);maker-Fvb3-4-augustus-gene-52.46(CYP86A1)	K01897+K15401+K15401
	Metabolism	Metabolism of terpenoids and polyketides	Zeatin biosynthesis	2	91	0.0681274	0.572339	ko00908	snap_masked-Fvb6-2-processed-gene-166.12(UGT73C2);snap_masked-Fvb6-3-processed-gene-309.33(UGT73C3)	K13496+K13496
	Metabolism	Metabolism of terpenoids and polyketides	Terpenoid backbone biosynthesis	3	208	0.0743735	0.572339	ko00900	maker-Fvb2-2-snap-gene-112.56(HMG1);maker-Fvb6-3-augustus-gene-383.64(At5g27450);maker-Fvb7-1-snap-gene-179.56(FACE1)	K00021+K00869+K06013
	Metabolism	Carbohydrate metabolism	Fructose and mannose metabolism	3	215	0.0803283	0.572339	ko00051	maker-Fvb6-2-augustus-gene-220.41(MAN6);maker-Fvb7-2-augustus-gene-235.55(CYT1);maker-Fvb7-3-augustus-gene-7.53(SDH)	K19355+K00966+K00008
	Metabolism	Lipid metabolism	Steroid biosynthesis	2	131	0.125959	0.616939	ko00100	maker-Fvb2-4-augustus-gene-191.45(STE1);maker-Fvb4-3-snap-gene-276.62(CAS1)	K00227+K01853
	Metabolism	Lipid metabolism	Glycerolipid metabolism	3	269	0.132548	0.616939	ko00561	augustus_masked-Fvb3-4-processed-gene-270.8(CSE);maker-Fvb6-2-augustus-gene-204.18(GPAT6);maker-Fvb6-3-augustus-gene-346.35(GPAT6)	K01054+K13508+K13508
	Metabolism	Biosynthesis of other secondary metabolites	Phenylpropanoid biosynthesis	5	582	0.137903	0.616939	ko00940	augustus_masked-Fvb1-1-processed-gene-221.7(PER64);augustus_masked-Fvb1-2-processed-gene-74.9(PER64);maker-Fvb3-1-snap-gene-11.44(pod);maker-Fvb4-3-augustus-gene-44.58(PER11);maker-Fvb5-3-augustus-gene-154.31(PER20)	K00430+K00430+K00430+K00430+K00430
	Metabolism	Carbohydrate metabolism	Amino sugar and nucleotide sugar metabolism	4	424	0.138252	0.616939	ko00520	maker-Fvb5-1-augustus-gene-232.27(Xyl2);maker-Fvb6-1-augustus-gene-45.51(UPTG2);maker-Fvb7-2-augustus-gene-235.55(CYT1);MSTRG.8354(CEY00_Acc04863)	K15920+K13379+K00966+K20547
	Metabolism	Lipid metabolism	Fatty acid biosynthesis	2	141	0.141817	0.616939	ko00061	maker-Fvb2-4-snap-gene-48.35(LACS2);maker-Fvb5-2-augustus-gene-47.54(FATB)	K01897+K10781
	Genetic Information Processing	Replication and repair	Mismatch repair	2	147	0.151529	0.616939	ko03430	maker-Fvb1-3-augustus-gene-159.30(RFC3);maker-Fvb4-4-augustus-gene-257.32(RFC3)	K10756+K10756
	Metabolism	Carbohydrate metabolism	Pentose and glucuronate interconversions	4	477	0.185663	0.697749	ko00040	maker-Fvb2-1-augustus-gene-168.29(PME40);maker-Fvb6-1-augustus-gene-152.43(At1g80170);maker-Fvb6-3-augustus-gene-303.32(At3g53190);maker-Fvb7-3-augustus-gene-7.53(SDH)	K01051+K01213+K01728+K00008
