# Supplementary material for: Transcriptome sequencing reveals jasmonate playing a key role in ALA-induced osmotic stress tolerance in strawberry
Source: BMC Plant Biol. 2025 Jan 11;25:41. doi: 10.1186/s12870-025-06068-x (PMC11724492; doi:10.1186/s12870-025-06068-x)
Supplement: Supplementary file 7 — Supplementary Material 7: Table S7. The FPKM values of JA-related genes in strawberries under different treatments. [file 12870_2025_6068_MOESM7_ESM.xlsx]

## Sheet: Sheet1
Table S7. The FPKM values of JA-related genes in strawberries under different treatments.
Function	Gene ID	Symbol	C2L	P2L	A2L	C4L	P4L	A4L	C6L	P6L	A6L	C2R	P2R	A2R	C4R	P4R	A4R	C6R	P6R	A6R	Description	KEGG_A_class	KEGG_B_class	Pathway	K_ID	GO Component	GO Function	GO Process
JA biosynthesis	maker-Fvb4-1-augustus-gene-75.20	LOX1.5	33.6	305.6	1008.88	246.797	756.483	350.023	414.233	1375.57	1112.43	4.033	4.68	4.93	2.797	4.08	2.577	2.863	1.817	2.403	PREDICTED: probable linoleate 9S-lipoxygenase 5 [Fragaria vesca subsp. vesca] [Fragaria vesca]	Metabolism	Lipid metabolism	ko00591//Linoleic acid metabolism	K15718	-	GO:0005515//protein binding;GO:0016491//oxidoreductase activity;GO:0016702//oxidoreductase activity, acting on single donors with incorporation of molecular oxygen, incorporation of two atoms of oxygen;GO:0046872//metal ion binding	GO:0055114//oxidation-reduction process
	maker-Fvb4-2-augustus-gene-188.15	LOX1.5	42.053	347.013	761.087	187.763	624.253	428.113	494.087	1275.91	1199.71	2.223	2.373	2.227	0.813	1.89	1.65	0.853	1.583	2.023	PREDICTED: probable linoleate 9S-lipoxygenase 5 [Fragaria vesca subsp. vesca] [Fragaria vesca]	Metabolism	Lipid metabolism	ko00591//Linoleic acid metabolism	K15718	-	GO:0005515//protein binding;GO:0016491//oxidoreductase activity;GO:0016702//oxidoreductase activity, acting on single donors with incorporation of molecular oxygen, incorporation of two atoms of oxygen;GO:0046872//metal ion binding	GO:0055114//oxidation-reduction process
	maker-Fvb4-3-snap-gene-241.10	LOX1.5	0.063	0.207	1.353	0.123	0.793	0.603	0.517	1.64	2.11	0	0	0	0	0	0	0	0	0.03	PREDICTED: probable linoleate 9S-lipoxygenase 5 [Fragaria vesca subsp. vesca] [Fragaria vesca]	Metabolism	Lipid metabolism	ko00591//Linoleic acid metabolism	K15718	-	GO:0005515//protein binding;GO:0016491//oxidoreductase activity;GO:0016702//oxidoreductase activity, acting on single donors with incorporation of molecular oxygen, incorporation of two atoms of oxygen;GO:0046872//metal ion binding	GO:0055114//oxidation-reduction process
	maker-Fvb4-3-snap-gene-243.37	LOX1.5	23.44	165.28	420.687	148.097	347.63	174.193	196.49	558.103	564.507	1.047	1.413	1.41	0.797	1.083	0.89	0.763	0.747	0.897	PREDICTED: probable linoleate 9S-lipoxygenase 5 [Fragaria vesca subsp. vesca] [Fragaria vesca]	Metabolism	Lipid metabolism	ko00591//Linoleic acid metabolism	K15718	-	GO:0005515//protein binding;GO:0016491//oxidoreductase activity;GO:0016702//oxidoreductase activity, acting on single donors with incorporation of molecular oxygen, incorporation of two atoms of oxygen;GO:0046872//metal ion binding	GO:0055114//oxidation-reduction process
	maker-Fvb7-2-augustus-gene-4.41	LOX2.1	0.87	0.61	0.333	0.72	0.493	0.473	0.767	0.327	0.917	16.473	6.147	12.187	20.443	6.763	9.66	1.617	1.09	2.557	PREDICTED: linoleate 13S-lipoxygenase 2-1, chloroplastic-like [Fragaria vesca subsp. vesca] [Fragaria vesca]	Metabolism;Metabolism;Metabolism;Metabolism	Global and overview maps;Global and overview maps;Lipid metabolism;Lipid metabolism	ko01100//Metabolic pathways;ko01110//Biosynthesis of secondary metabolites;ko00592//alpha-Linolenic acid metabolism;ko00591//Linoleic acid metabolism	K00454;K00454;K00454;K00454	-	GO:0005515//protein binding;GO:0016491//oxidoreductase activity;GO:0016702//oxidoreductase activity, acting on single donors with incorporation of molecular oxygen, incorporation of two atoms of oxygen;GO:0046872//metal ion binding	GO:0055114//oxidation-reduction process
	maker-Fvb7-2-augustus-gene-5.16	LOX2.1	52.57	126.34	421.03	193.033	260.587	97.517	168.163	222.53	119.317	3.693	3.65	4.457	6.417	3.4	1.71	3.083	0.737	0.717	PREDICTED: linoleate 13S-lipoxygenase 2-1, chloroplastic-like [Fragaria vesca subsp. vesca] [Fragaria vesca]	Metabolism;Metabolism;Metabolism;Metabolism	Global and overview maps;Global and overview maps;Lipid metabolism;Lipid metabolism	ko01100//Metabolic pathways;ko01110//Biosynthesis of secondary metabolites;ko00592//alpha-Linolenic acid metabolism;ko00591//Linoleic acid metabolism	K00454;K00454;K00454;K00454	-	GO:0005515//protein binding;GO:0016491//oxidoreductase activity;GO:0016702//oxidoreductase activity, acting on single donors with incorporation of molecular oxygen, incorporation of two atoms of oxygen;GO:0046872//metal ion binding	GO:0055114//oxidation-reduction process
	maker-Fvb7-3-augustus-gene-245.24	LOX2.1	10.337	39.113	286.247	64.02	46.96	25.3	43.657	49.03	28.02	0.877	0.85	1.503	0.92	0.95	0.853	0.517	0.487	0.567	PREDICTED: linoleate 13S-lipoxygenase 2-1, chloroplastic-like [Fragaria vesca subsp. vesca] [Fragaria vesca]	Metabolism;Metabolism;Metabolism;Metabolism	Global and overview maps;Global and overview maps;Lipid metabolism;Lipid metabolism	ko01100//Metabolic pathways;ko01110//Biosynthesis of secondary metabolites;ko00592//alpha-Linolenic acid metabolism;ko00591//Linoleic acid metabolism	K00454;K00454;K00454;K00454	-	GO:0005515//protein binding;GO:0016491//oxidoreductase activity;GO:0016702//oxidoreductase activity, acting on single donors with incorporation of molecular oxygen, incorporation of two atoms of oxygen;GO:0046872//metal ion binding	GO:0055114//oxidation-reduction process
	maker-Fvb7-4-augustus-gene-220.15	LOX2.1	0	0	0.007	0.007	0	0.007	0.023	0	0.013	15.717	2.41	9.57	17.183	4.02	4.54	0.367	0.737	1.567	PREDICTED: linoleate 13S-lipoxygenase 2-1, chloroplastic-like [Fragaria vesca subsp. vesca] [Fragaria vesca]	Metabolism;Metabolism;Metabolism;Metabolism	Global and overview maps;Global and overview maps;Lipid metabolism;Lipid metabolism	ko01100//Metabolic pathways;ko01110//Biosynthesis of secondary metabolites;ko00592//alpha-Linolenic acid metabolism;ko00591//Linoleic acid metabolism	K00454;K00454;K00454;K00454	-	GO:0005515//protein binding;GO:0016491//oxidoreductase activity;GO:0016702//oxidoreductase activity, acting on single donors with incorporation of molecular oxygen, incorporation of two atoms of oxygen;GO:0046872//metal ion binding	GO:0055114//oxidation-reduction process
	maker-Fvb6-1-augustus-gene-117.45	LOX3.1	114.853	172.723	250.79	157.497	224.417	475.47	289.12	245.13	192.327	369.273	272.12	398.01	373.273	200.863	281.53	330.027	173.163	208.24	PREDICTED: linoleate 13S-lipoxygenase 3-1, chloroplastic-like [Fragaria vesca subsp. vesca] [Fragaria vesca]	Metabolism;Metabolism;Metabolism;Metabolism	Global and overview maps;Global and overview maps;Lipid metabolism;Lipid metabolism	ko01100//Metabolic pathways;ko01110//Biosynthesis of secondary metabolites;ko00592//alpha-Linolenic acid metabolism;ko00591//Linoleic acid metabolism	K00454;K00454;K00454;K00454	-	GO:0005515//protein binding;GO:0016491//oxidoreductase activity;GO:0016702//oxidoreductase activity, acting on single donors with incorporation of molecular oxygen, incorporation of two atoms of oxygen;GO:0046872//metal ion binding	GO:0055114//oxidation-reduction process
	maker-Fvb6-3-augustus-gene-111.19	LOX3.1	77.457	119.073	173.603	109.407	143.08	297.817	181	152.063	109.087	383.62	249.053	425.187	387.617	204.257	286.223	327.94	176.937	208.53	PREDICTED: linoleate 13S-lipoxygenase 3-1, chloroplastic-like [Fragaria vesca subsp. vesca] [Fragaria vesca]	Metabolism;Metabolism;Metabolism;Metabolism	Global and overview maps;Global and overview maps;Lipid metabolism;Lipid metabolism	ko01100//Metabolic pathways;ko01110//Biosynthesis of secondary metabolites;ko00592//alpha-Linolenic acid metabolism;ko00591//Linoleic acid metabolism	K00454;K00454;K00454;K00454	-	GO:0005515//protein binding;GO:0016491//oxidoreductase activity;GO:0016702//oxidoreductase activity, acting on single donors with incorporation of molecular oxygen, incorporation of two atoms of oxygen;GO:0046872//metal ion binding	GO:0055114//oxidation-reduction process
	snap_masked-Fvb4-4-processed-gene-67.40	LOX6	7.62	6.433	8.997	5.763	4.573	4.703	5.437	5.793	5.41	12.747	10.19	8.053	8.723	5.62	12.497	10.23	13.22	11.963	PREDICTED: lipoxygenase 6, chloroplastic [Fragaria vesca subsp. vesca] [Fragaria vesca]	Metabolism;Metabolism;Metabolism;Metabolism	Global and overview maps;Global and overview maps;Lipid metabolism;Lipid metabolism	ko01100//Metabolic pathways;ko01110//Biosynthesis of secondary metabolites;ko00592//alpha-Linolenic acid metabolism;ko00591//Linoleic acid metabolism	K00454;K00454;K00454;K00454	-	GO:0005515//protein binding;GO:0016491//oxidoreductase activity;GO:0016702//oxidoreductase activity, acting on single donors with incorporation of molecular oxygen, incorporation of two atoms of oxygen;GO:0046872//metal ion binding	GO:0055114//oxidation-reduction process
	maker-Fvb7-4-augustus-gene-208.26	AOC	1.087	5.653	16.62	13.503	13.52	3.34	3.15	7.863	2.433	33.843	38.427	49.333	58.393	19.76	10.073	12.907	5.217	4.837	PREDICTED: allene oxide cyclase 3, chloroplastic [Fragaria vesca subsp. vesca] [Fragaria vesca]	Metabolism;Metabolism;Metabolism	Global and overview maps;Global and overview maps;Lipid metabolism	ko01100//Metabolic pathways;ko01110//Biosynthesis of secondary metabolites;ko00592//alpha-Linolenic acid metabolism	K10525;K10525;K10525	-	GO:0016853//isomerase activity;GO:0046423//allene-oxide cyclase activity	GO:0009695//jasmonic acid biosynthetic process
	maker-Fvb5-1-augustus-gene-239.23	AOC4	1.423	1.843	1.967	1.837	1.207	2.73	2.387	0.913	1.843	9.357	9.19	10.25	7.08	8.283	10.743	9.86	10.247	9.97	PREDICTED: allene oxide cyclase 3, chloroplastic-like [Fragaria vesca subsp. vesca] [Fragaria vesca]	Metabolism;Metabolism;Metabolism	Global and overview maps;Global and overview maps;Lipid metabolism	ko01100//Metabolic pathways;ko01110//Biosynthesis of secondary metabolites;ko00592//alpha-Linolenic acid metabolism	K10525;K10525;K10525	-	GO:0016853//isomerase activity;GO:0046423//allene-oxide cyclase activity	GO:0009695//jasmonic acid biosynthetic process
	augustus_masked-Fvb2-3-processed-gene-179.4	AOS1	0	0.01	0	0.04	0	0.027	0	0	0	0.883	0.723	1.96	2.433	1.38	0.657	1.083	0.933	0.987	PREDICTED: allene oxide synthase-like [Pyrus x bretschneideri]	Metabolism;Metabolism;Metabolism	Global and overview maps;Global and overview maps;Lipid metabolism	ko01100//Metabolic pathways;ko01110//Biosynthesis of secondary metabolites;ko00592//alpha-Linolenic acid metabolism	K01723;K01723;K01723	-	GO:0004497//monooxygenase activity;GO:0005506//iron ion binding;GO:0016705//oxidoreductase activity, acting on paired donors, with incorporation or reduction of molecular oxygen;GO:0020037//heme binding	GO:0055114//oxidation-reduction process
	augustus_masked-Fvb2-4-processed-gene-262.8	AOS1	25.143	69.443	217.413	99.77	236.883	76.44	33.063	58.8	21.44	234.39	246.44	255.087	297.423	187.487	118.95	119.203	63.343	57.273	PREDICTED: allene oxide synthase [Fragaria vesca subsp. vesca] [Fragaria vesca]	Metabolism;Metabolism;Metabolism	Global and overview maps;Global and overview maps;Lipid metabolism	ko01100//Metabolic pathways;ko01110//Biosynthesis of secondary metabolites;ko00592//alpha-Linolenic acid metabolism	K01723;K01723;K01723	-	GO:0004497//monooxygenase activity;GO:0005506//iron ion binding;GO:0016705//oxidoreductase activity, acting on paired donors, with incorporation or reduction of molecular oxygen;GO:0020037//heme binding	GO:0055114//oxidation-reduction process
	augustus_masked-Fvb2-2-processed-gene-179.2	AOS3	7.34	73.493	236.48	44.863	141.893	49.707	91.72	252.217	227.207	4.72	2.85	3.44	4.433	1.05	1.37	4.17	0.917	0.9	PREDICTED: allene oxide synthase-like [Fragaria vesca subsp. vesca] [Fragaria vesca]	Metabolism;Metabolism;Metabolism	Global and overview maps;Global and overview maps;Lipid metabolism	ko01100//Metabolic pathways;ko01110//Biosynthesis of secondary metabolites;ko00592//alpha-Linolenic acid metabolism	K01723;K01723;K01723	-	GO:0004497//monooxygenase activity;GO:0005506//iron ion binding;GO:0016705//oxidoreductase activity, acting on paired donors, with incorporation or reduction of molecular oxygen;GO:0020037//heme binding	GO:0055114//oxidation-reduction process
	augustus_masked-Fvb2-3-processed-gene-180.0	AOS3	0.283	3.577	7.527	6.173	6.387	0.74	0.337	2.933	0.36	48.29	32.387	41.49	54.517	24.97	38.713	12.43	8.043	9.163	PREDICTED: allene oxide synthase-like [Fragaria vesca subsp. vesca] [Fragaria vesca]	Metabolism;Metabolism;Metabolism	Global and overview maps;Global and overview maps;Lipid metabolism	ko01100//Metabolic pathways;ko01110//Biosynthesis of secondary metabolites;ko00592//alpha-Linolenic acid metabolism	K01723;K01723;K01723	-	GO:0004497//monooxygenase activity;GO:0005506//iron ion binding;GO:0016705//oxidoreductase activity, acting on paired donors, with incorporation or reduction of molecular oxygen;GO:0020037//heme binding	GO:0055114//oxidation-reduction process
	augustus_masked-Fvb2-4-processed-gene-50.0	AOS3	0.297	0.587	2.107	1.423	2.12	0.19	0.24	0.457	0.227	46.353	52.127	72.993	91.2	46.497	18.603	9.54	4.88	5.067	PREDICTED: allene oxide synthase-like [Fragaria vesca subsp. vesca] [Fragaria vesca]	Metabolism;Metabolism;Metabolism	Global and overview maps;Global and overview maps;Lipid metabolism	ko01100//Metabolic pathways;ko01110//Biosynthesis of secondary metabolites;ko00592//alpha-Linolenic acid metabolism	K01723;K01723;K01723	-	GO:0005506//iron ion binding;GO:0016705//oxidoreductase activity, acting on paired donors, with incorporation or reduction of molecular oxygen;GO:0020037//heme binding	GO:0055114//oxidation-reduction process
	augustus_masked-Fvb2-4-processed-gene-50.2	AOS3	0	0	0	0.027	0	0	0.027	0	0	0.277	0.393	0.703	1.447	1.64	0.09	0.243	0.1	0.1	cytochrome P450 [Prunus dulcis]	Metabolism;Metabolism;Metabolism	Global and overview maps;Global and overview maps;Lipid metabolism	ko01100//Metabolic pathways;ko01110//Biosynthesis of secondary metabolites;ko00592//alpha-Linolenic acid metabolism	K01723;K01723;K01723	-	GO:0005506//iron ion binding;GO:0016705//oxidoreductase activity, acting on paired donors, with incorporation or reduction of molecular oxygen;GO:0020037//heme binding	GO:0055114//oxidation-reduction process
	augustus_masked-Fvb5-1-processed-gene-100.2	AOS3	0.33	5.76	17.76	12.643	6.583	0.717	0.343	2.567	0.583	63.253	52.963	52.69	72.7	31.047	28.337	14.84	6.543	7.06	PREDICTED: allene oxide synthase-like [Fragaria vesca subsp. vesca] [Fragaria vesca]	Metabolism;Metabolism;Metabolism	Global and overview maps;Global and overview maps;Lipid metabolism	ko01100//Metabolic pathways;ko01110//Biosynthesis of secondary metabolites;ko00592//alpha-Linolenic acid metabolism	K01723;K01723;K01723	-	GO:0004497//monooxygenase activity;GO:0005506//iron ion binding;GO:0016705//oxidoreductase activity, acting on paired donors, with incorporation or reduction of molecular oxygen;GO:0020037//heme binding	GO:0055114//oxidation-reduction process
	maker-Fvb2-2-snap-gene-179.25	AOS3	0.097	1.01	1.72	1.9	0.713	0.213	0.083	1	0.067	23.72	23.28	25.117	28.197	10.077	9.403	8.643	2.797	2.887	PREDICTED: allene oxide synthase-like [Fragaria vesca subsp. vesca] [Fragaria vesca]	Metabolism;Metabolism;Metabolism	Global and overview maps;Global and overview maps;Lipid metabolism	ko01100//Metabolic pathways;ko01110//Biosynthesis of secondary metabolites;ko00592//alpha-Linolenic acid metabolism	K01723;K01723;K01723	-	GO:0005506//iron ion binding;GO:0016705//oxidoreductase activity, acting on paired donors, with incorporation or reduction of molecular oxygen;GO:0020037//heme binding	GO:0055114//oxidation-reduction process
	snap_masked-Fvb2-3-processed-gene-180.11	AOS3	42.087	235.793	842.05	167.207	475.797	161.55	190.21	548.62	420.36	11.59	4.493	9.153	5.993	2.177	1.887	10.657	0.993	1.813	PREDICTED: allene oxide synthase-like [Fragaria vesca subsp. vesca] [Fragaria vesca]	Metabolism;Metabolism;Metabolism	Global and overview maps;Global and overview maps;Lipid metabolism	ko01100//Metabolic pathways;ko01110//Biosynthesis of secondary metabolites;ko00592//alpha-Linolenic acid metabolism	K01723;K01723;K01723	-	GO:0004497//monooxygenase activity;GO:0005506//iron ion binding;GO:0016705//oxidoreductase activity, acting on paired donors, with incorporation or reduction of molecular oxygen;GO:0020037//heme binding	GO:0055114//oxidation-reduction process
	augustus_masked-Fvb1-4-processed-gene-37.5	OPR3	3.237	10.687	33.08	32.62	53.37	13.773	8.377	17.977	2.46	118.98	142.843	201.477	200.733	122.097	53.263	55.86	24.337	21.643	PREDICTED: 12-oxophytodienoate reductase 3-like [Fragaria vesca subsp. vesca] [Fragaria vesca]	Metabolism;Metabolism;Metabolism	Global and overview maps;Global and overview maps;Lipid metabolism	ko01100//Metabolic pathways;ko01110//Biosynthesis of secondary metabolites;ko00592//alpha-Linolenic acid metabolism	K05894;K05894;K05894	-	GO:0003824//catalytic activity;GO:0010181//FMN binding;GO:0016491//oxidoreductase activity	GO:0055114//oxidation-reduction process
	maker-Fvb1-1-snap-gene-237.87	OPR3	0.397	1.587	3.943	3.623	5.51	1.747	0.607	2.41	0.32	6.32	7.533	12.583	10.32	8.527	5.217	3.193	2.643	2.563	PREDICTED: 12-oxophytodienoate reductase 3-like [Fragaria vesca subsp. vesca] [Fragaria vesca]	Metabolism;Metabolism;Metabolism	Global and overview maps;Global and overview maps;Lipid metabolism	ko01100//Metabolic pathways;ko01110//Biosynthesis of secondary metabolites;ko00592//alpha-Linolenic acid metabolism	K05894;K05894;K05894	-	GO:0003824//catalytic activity;GO:0010181//FMN binding;GO:0016491//oxidoreductase activity	GO:0055114//oxidation-reduction process
	maker-Fvb1-2-augustus-gene-6.59	OPR3	0.49	1.047	3.44	3.377	5.957	1.66	0.467	2.96	0.353	4.957	5.5	11.077	8.297	8.08	4.603	2.793	2.613	1.813	PREDICTED: 12-oxophytodienoate reductase 3-like [Fragaria vesca subsp. vesca] [Fragaria vesca]	Metabolism;Metabolism;Metabolism	Global and overview maps;Global and overview maps;Lipid metabolism	ko01100//Metabolic pathways;ko01110//Biosynthesis of secondary metabolites;ko00592//alpha-Linolenic acid metabolism	K05894;K05894;K05894	-	GO:0003824//catalytic activity;GO:0010181//FMN binding;GO:0016491//oxidoreductase activity	GO:0055114//oxidation-reduction process
	maker-Fvb1-2-augustus-gene-6.60	OPR3	20.207	12.193	21.457	19.39	19.75	30.907	26.583	29.263	17.703	11.703	10.31	20.777	17.153	14.773	13.81	7.83	6.17	6.687	PREDICTED: 12-oxophytodienoate reductase 3-like [Fragaria vesca subsp. vesca] [Fragaria vesca]	Metabolism;Metabolism;Metabolism	Global and overview maps;Global and overview maps;Lipid metabolism	ko01100//Metabolic pathways;ko01110//Biosynthesis of secondary metabolites;ko00592//alpha-Linolenic acid metabolism	K05894;K05894;K05894	-	GO:0003824//catalytic activity;GO:0010181//FMN binding;GO:0016491//oxidoreductase activity	GO:0055114//oxidation-reduction process
JA co-receptors	maker-Fvb3-1-augustus-gene-290.37	JAZ / TIFY5A	6.503	23.39	45.113	16.327	19.327	24.307	14.34	14.517	6.097	103.96	81.79	87.267	84.11	75.523	68.733	62.05	31.16	28.243	PREDICTED: protein TIFY 5A [Fragaria vesca subsp. vesca] [Fragaria vesca]	-	-	-	-	-	-	-
	maker-Fvb3-4-augustus-gene-265.34	JAZ / TIFY5A	7.033	20.223	39.02	10.51	19.253	28.837	9.477	13.073	4.57	167.74	132.937	146.18	135.893	116.64	122.393	92.627	49.49	45.993	PREDICTED: protein TIFY 5A [Fragaria vesca subsp. vesca] [Fragaria vesca]	-	-	-	-	-	-	-
	maker-Fvb2-1-augustus-gene-200.52	JAZ / TIFY8	1.233	1.313	1.347	1.033	1.23	1.273	2.303	2.303	2.217	3.86	4.8	2.9	2.29	2.23	5.27	5.457	5.833	6.147	PREDICTED: protein TIFY 8 [Fragaria vesca subsp. vesca] [Fragaria vesca]	-	-	-	-	-	-	-
	snap_masked-Fvb4-2-processed-gene-76.26	JAZ / TIFY9	2.52	6.433	7.357	5.743	3.83	11.907	10.64	4.57	4.567	58.297	42.763	48.35	42.947	35.917	38.037	39.507	17.36	22.053	PREDICTED: protein TIFY 9 [Fragaria vesca subsp. vesca] [Fragaria vesca]	-	-	-	-	-	-	-
	snap_masked-Fvb4-4-processed-gene-76.24	JAZ / TIFY9	6.963	17.353	31.26	14.827	11.627	25.527	29.2	13.36	11.497	84.573	53.293	70.923	54.2	29.427	43.533	46.8	16.7	23.217	PREDICTED: protein TIFY 9 [Fragaria vesca subsp. vesca] [Fragaria vesca]	-	-	-	-	-	-	-
JA signaling activators	maker-Fvb5-4-augustus-gene-13.45	GL3	2.123	2.533	5.89	1.563	4.3	1.963	4.667	6.007	5.693	7.397	6.813	5.29	4.053	4.477	7.283	7.087	6.53	6.857	PREDICTED: transcription factor GLABRA 3 [Fragaria vesca subsp. vesca] [Fragaria vesca]	-	-	-	-	-	GO:0046983//protein dimerization activity	-
	maker-Fvb7-2-augustus-gene-180.48	GL3	1.533	1.45	1.01	1.363	0.71	1.5	1.527	0.713	1.383	1.957	1.877	1.987	1.407	1.447	1.463	1.743	1.717	1.54	PREDICTED: transcription factor EGL1 [Fragaria vesca subsp. vesca] [Fragaria vesca]	-	-	-	-	-	GO:0046983//protein dimerization activity	-
	maker-Fvb7-4-augustus-gene-113.39	GL3	0.823	0.777	0.61	0.74	0.387	0.827	0.577	0.52	0.543	1.29	1.103	1.097	0.863	0.847	1.133	1.213	1.13	1.293	PREDICTED: transcription factor EGL1 [Fragaria vesca subsp. vesca] [Fragaria vesca]	-	-	-	-	-	GO:0046983//protein dimerization activity	-
	maker-Fvb5-4-augustus-gene-32.52	MED25	0.663	0.827	0.513	0.633	1.1	0.487	0.493	0.743	0.86	0.337	0.527	0.36	0.553	0.757	0.473	1.017	0.883	1.043	PREDICTED: mediator of RNA polymerase II transcription subunit 25-like isoform X3 [Fragaria vesca subsp. vesca] [Fragaria vesca]	-	-	-	-	-	-	-
	augustus_masked-Fvb5-3-processed-gene-147.1	MYC2	0.51	0.38	0.473	0.627	0.2	1.683	1.077	0.57	1.52	1.107	0.917	0.373	0.707	0.437	0.937	1.01	0.363	0.96	PREDICTED: transcription factor MYC2-like [Fragaria vesca subsp. vesca] [Fragaria vesca]	Environmental Information Processing;Environmental Information Processing	Signal transduction;Signal transduction	ko04016//MAPK signaling pathway - plant;ko04075//Plant hormone signal transduction	K13422;K13422	-	-	-
	augustus_masked-Fvb7-1-processed-gene-206.3	MYC2	1.55	2.757	11.553	2.6	4.877	2.7	2.73	3.367	3.473	3.217	2.27	2.677	1.267	1.267	1.807	2.777	1.033	1.03	PREDICTED: transcription factor MYC2 [Fragaria vesca subsp. vesca] [Fragaria vesca]	Environmental Information Processing;Environmental Information Processing	Signal transduction;Signal transduction	ko04016//MAPK signaling pathway - plant;ko04075//Plant hormone signal transduction	K13422;K13422	-	GO:0046983//protein dimerization activity	-
	augustus_masked-Fvb7-2-processed-gene-134.2	MYC2	0.467	1.277	6.12	1.64	2.9	1.17	1.077	1.293	0.993	3.017	2.843	3.32	2.61	1.763	2.25	1.697	0.817	0.763	PREDICTED: transcription factor MYC2 [Fragaria vesca subsp. vesca] [Fragaria vesca]	Environmental Information Processing;Environmental Information Processing	Signal transduction;Signal transduction	ko04016//MAPK signaling pathway - plant;ko04075//Plant hormone signal transduction	K13422;K13422	-	GO:0046983//protein dimerization activity	-
	augustus_masked-Fvb7-2-processed-gene-201.1	MYC2	1.197	2.783	12.947	3.47	5.853	1.71	1.997	2.693	1.92	7.213	6.567	5.837	4.48	5.117	4.697	2.743	1.21	1.387	PREDICTED: transcription factor MYC2 [Fragaria vesca subsp. vesca] [Fragaria vesca]	Environmental Information Processing;Environmental Information Processing	Signal transduction;Signal transduction	ko04016//MAPK signaling pathway - plant;ko04075//Plant hormone signal transduction	K13422;K13422	-	GO:0046983//protein dimerization activity	-
	augustus_masked-Fvb7-3-processed-gene-97.7	MYC2	0.743	1.93	5.537	1.433	2.417	1.21	2.473	0.93	1.243	8.077	5.8	6.003	5.21	3.37	3.52	3.543	1.177	1.08	PREDICTED: transcription factor MYC2 [Fragaria vesca subsp. vesca] [Fragaria vesca]	Environmental Information Processing;Environmental Information Processing	Signal transduction;Signal transduction	ko04016//MAPK signaling pathway - plant;ko04075//Plant hormone signal transduction	K13422;K13422	-	GO:0046983//protein dimerization activity	-
	augustus_masked-Fvb7-4-processed-gene-92.12	MYC2	1.013	1.93	9.033	3.1	5.1	1.223	2.92	1.38	1.637	8.207	6.773	7.167	4.893	5.237	5.64	4.793	1.92	1.76	PREDICTED: transcription factor MYC2 [Fragaria vesca subsp. vesca] [Fragaria vesca]	Environmental Information Processing;Environmental Information Processing	Signal transduction;Signal transduction	ko04016//MAPK signaling pathway - plant;ko04075//Plant hormone signal transduction	K13422;K13422	-	GO:0046983//protein dimerization activity	-
	maker-Fvb5-2-augustus-gene-57.31	MYC2	0.213	4.253	9.78	4.14	2.303	1.133	1.087	1.9	1.417	0.073	0.043	0.083	0.057	0	0.207	0.103	0.077	0.11	PREDICTED: transcription factor MYC2-like isoform X1 [Prunus mume]	Environmental Information Processing;Environmental Information Processing	Signal transduction;Signal transduction	ko04016//MAPK signaling pathway - plant;ko04075//Plant hormone signal transduction	K13422;K13422	-	GO:0046983//protein dimerization activity	-
	maker-Fvb5-4-augustus-gene-54.29	MYC2	0.23	7.267	15.067	8.893	3.917	1.907	2.71	7.067	1.913	1.913	1.62	2.093	1.887	1.487	1.863	1.493	1.553	0.517	PREDICTED: transcription factor MYC2-like isoform X1 [Prunus mume]	Environmental Information Processing;Environmental Information Processing	Signal transduction;Signal transduction	ko04016//MAPK signaling pathway - plant;ko04075//Plant hormone signal transduction	K13422;K13422	-	GO:0046983//protein dimerization activity	-
	maker-Fvb5-3-augustus-gene-228.43	ICE1 / SCRM	2.837	2.59	1.067	2.027	2.157	2.69	2.473	1.923	2.893	0.01	0.017	0.02	0.01	0.04	0.01	0.1	0.11	0.153	PREDICTED: transcription factor ICE1 [Fragaria vesca subsp. vesca] [Fragaria vesca]	-	-	-	-	-	GO:0046983//protein dimerization activity	-
JA signaling repressors	snap_masked-Fvb7-3-processed-gene-102.17	BHLH13	7.297	13.377	33.893	14.877	15.23	5.817	3.67	5.7	4.183	6.487	6.673	5.76	7.683	8.093	4.93	4.763	4.067	3.873	PREDICTED: transcription factor bHLH13-like [Fragaria vesca subsp. vesca] [Fragaria vesca]	-	-	-	-	-	GO:0046983//protein dimerization activity	-
	maker-Fvb4-1-augustus-gene-179.27	PUB10	3.077	3.647	4.13	3.13	3.153	1.387	1.023	1.01	0.893	4.53	7.6	7.583	6.823	15.647	5.79	3.047	2.847	2.227	PREDICTED: U-box domain-containing protein 11 [Fragaria vesca subsp. vesca] [Fragaria vesca]	-	-	-	-	-	GO:0004842//ubiquitin-protein transferase activity;GO:0005515//protein binding	GO:0016567//protein ubiquitination
	maker-Fvb4-3-augustus-gene-27.27	PUB10	1.38	1.533	0.913	1.4	1.397	0.467	0.673	0.533	0.607	4.4	7.443	8.72	9.207	15.473	4.503	3.173	2.277	2.2	PREDICTED: U-box domain-containing protein 11 [Fragaria vesca subsp. vesca] [Fragaria vesca]	-	-	-	-	-	GO:0004842//ubiquitin-protein transferase activity;GO:0005515//protein binding	GO:0016567//protein ubiquitination
	maker-Fvb4-2-augustus-gene-24.37	PUB11	1.713	1.507	1.563	1.417	1.81	0.463	0.643	0.593	0.653	2.327	3.59	3.997	4.217	9.677	2.7	1.943	1.437	1.127	PREDICTED: U-box domain-containing protein 11 [Fragaria vesca subsp. vesca] [Fragaria vesca]	-	-	-	-	-	GO:0004842//ubiquitin-protein transferase activity;GO:0005515//protein binding	GO:0016567//protein ubiquitination
JA catabolism	augustus_masked-Fvb7-1-processed-gene-184.5	JAR1 / GH3.5	27.32	56.327	143.64	43.937	147.347	39.997	37.457	48.753	32.593	14.577	14.333	11.473	15.797	15.84	14.617	14.21	13.773	13.707	PREDICTED: probable indole-3-acetic acid-amido synthetase GH3.5 [Fragaria vesca subsp. vesca] [Fragaria vesca]	Environmental Information Processing	Signal transduction	ko04075//Plant hormone signal transduction	K14506	-	GO:0080123//jasmonate-amino synthetase activity	GO:0009611//response to wounding;GO:0009694//jasmonic acid metabolic process;GO:0009864//induced systemic resistance, jasmonic acid mediated signaling pathway
	augustus_masked-Fvb7-2-processed-gene-126.4	JAR1 / GH3.5	2.89	6.04	20.13	5.46	18.33	3.51	3.807	6.48	5.93	2.003	1.67	0.833	1.077	1.27	2.367	1.837	1.66	1.823	PREDICTED: probable indole-3-acetic acid-amido synthetase GH3.5 [Fragaria vesca subsp. vesca] [Fragaria vesca]	Environmental Information Processing	Signal transduction	ko04075//Plant hormone signal transduction	K14506	-	GO:0080123//jasmonate-amino synthetase activity	GO:0009611//response to wounding;GO:0009694//jasmonic acid metabolic process;GO:0009864//induced systemic resistance, jasmonic acid mediated signaling pathway
	augustus_masked-Fvb7-3-processed-gene-107.10	JAR1 / GH3.5	38.453	51.527	120.963	53.72	132.693	28.7	32.12	49.647	36.863	18.277	20.087	29.66	28.707	29.83	21.943	21.703	21.437	20.777	PREDICTED: probable indole-3-acetic acid-amido synthetase GH3.5 [Fragaria vesca subsp. vesca] [Fragaria vesca]	Environmental Information Processing	Signal transduction	ko04075//Plant hormone signal transduction	K14506	-	GO:0080123//jasmonate-amino synthetase activity	GO:0009611//response to wounding;GO:0009694//jasmonic acid metabolic process;GO:0009864//induced systemic resistance, jasmonic acid mediated signaling pathway
	augustus_masked-Fvb7-4-processed-gene-102.12	JAR1 / GH3.5	19.903	30.787	65.2	26.577	69.65	17.817	24.91	37.177	28.723	10.83	11.2	8.483	7.577	8.997	12.18	13.53	12.367	12.083	PREDICTED: probable indole-3-acetic acid-amido synthetase GH3.5 [Fragaria vesca subsp. vesca] [Fragaria vesca]	Environmental Information Processing	Signal transduction	ko04075//Plant hormone signal transduction	K14506	-	GO:0080123//jasmonate-amino synthetase activity	GO:0009611//response to wounding;GO:0009694//jasmonic acid metabolic process;GO:0009864//induced systemic resistance, jasmonic acid mediated signaling pathway
	maker-Fvb2-3-snap-gene-33.59	JMT	1.22	9.73	30.507	16.447	8.34	6.463	5.33	5.243	1.18	1.06	0.427	0.91	0.963	0.163	0.21	0.43	0.117	0.073	PREDICTED: jasmonate O-methyltransferase-like [Fragaria vesca subsp. vesca] [Fragaria vesca]	Metabolism;Metabolism	Global and overview maps;Lipid metabolism	ko01110//Biosynthesis of secondary metabolites;ko00592//alpha-Linolenic acid metabolism	K08241;K08241	-	GO:0008168//methyltransferase activity	-
