# Supplementary material for: Transcriptome sequencing reveals jasmonate playing a key role in ALA-induced osmotic stress tolerance in strawberry
Source: BMC Plant Biol. 2025 Jan 11;25:41. doi: 10.1186/s12870-025-06068-x (PMC11724492; doi:10.1186/s12870-025-06068-x)
Supplement: Supplementary file 8 — Supplementary Material 8: Table S8. The expression clusters of JA-related genes in strawberry leaves and roots. [file 12870_2025_6068_MOESM8_ESM.xlsx]

## Sheet: Sheet1
Table S8. The expression clusters of JA-related genes in strawberry leaves and roots.
Leaf						Root
Gene ID	Symbol	Membership value	Expression cluster	Module		Gene ID	Symbol	Membership value	Expression cluster	Module
augustus_masked-Fvb1-4-processed-gene-37.5	OPR3	0.922694	cluster1	brown		augustus_masked-Fvb5-3-processed-gene-147.1	MYC2	0.488276	cluster1	darkmagenta
augustus_masked-Fvb2-4-processed-gene-262.8	AOS1	0.528882	cluster1	brown		augustus_masked-Fvb7-1-processed-gene-206.3	MYC2	0.570935	cluster1	mediumpurple3
augustus_masked-Fvb2-4-processed-gene-50.0	AOS3	0.524385	cluster1	brown		augustus_masked-Fvb7-2-processed-gene-201.1	MYC2	0.434994	cluster1	darkmagenta
augustus_masked-Fvb7-3-processed-gene-107.10	JAR1 / GH3.5	0.720443	cluster1	darkmagenta		maker-Fvb4-2-augustus-gene-188.15	LOX1.5	0.398484	cluster1	yellowgreen
augustus_masked-Fvb7-4-processed-gene-102.12	JAR1 / GH3.5	0.547865	cluster1	darkmagenta		maker-Fvb4-3-snap-gene-243.37	LOX1.5	0.323962	cluster1	yellowgreen
maker-Fvb1-1-snap-gene-237.87	OPR3	0.851829	cluster1	brown		maker-Fvb7-2-augustus-gene-180.48	GL3	0.5087	cluster1	blue
maker-Fvb1-2-augustus-gene-6.59	OPR3	0.909742	cluster1	brown		augustus_masked-Fvb7-2-processed-gene-126.4	JAR1 / GH3.5	0.435203	cluster2	darkmagenta
maker-Fvb5-4-augustus-gene-32.52	MED25	0.497273	cluster1	purple		augustus_masked-Fvb7-4-processed-gene-102.12	JAR1 / GH3.5	0.900279	cluster2	darkmagenta
augustus_masked-Fvb2-3-processed-gene-180.0	AOS3	0.723938	cluster2	lightgreen		maker-Fvb2-1-augustus-gene-200.52	JAZ / TIFY8	0.990495	cluster2	blue
augustus_masked-Fvb5-1-processed-gene-100.2	AOS3	0.933176	cluster2	lightgreen		maker-Fvb5-1-augustus-gene-239.23	AOC4	0.479064	cluster2	lightgreen
augustus_masked-Fvb7-1-processed-gene-184.5	JAR1 / GH3.5	0.584005	cluster2	darkmagenta		maker-Fvb5-4-augustus-gene-13.45	GL3	0.729575	cluster2	blue
augustus_masked-Fvb7-1-processed-gene-206.3	MYC2	0.967403	cluster2	mediumpurple3		maker-Fvb7-4-augustus-gene-113.39	GL3	0.750978	cluster2	blue
augustus_masked-Fvb7-2-processed-gene-126.4	JAR1 / GH3.5	0.77818	cluster2	darkmagenta		snap_masked-Fvb4-4-processed-gene-67.40	LOX6	0.82349	cluster2	blue
augustus_masked-Fvb7-2-processed-gene-134.2	MYC2	0.988477	cluster2	darkmagenta		augustus_masked-Fvb1-4-processed-gene-37.5	OPR3	0.845948	cluster3	brown
augustus_masked-Fvb7-2-processed-gene-201.1	MYC2	0.992122	cluster2	darkmagenta		augustus_masked-Fvb2-2-processed-gene-179.2	AOS3	0.659066	cluster3	mediumpurple3
augustus_masked-Fvb7-3-processed-gene-97.7	MYC2	0.937234	cluster2	lightgreen		augustus_masked-Fvb2-3-processed-gene-180.0	AOS3	0.955963	cluster3	lightgreen
augustus_masked-Fvb7-4-processed-gene-92.12	MYC2	0.978729	cluster2	brown		augustus_masked-Fvb2-4-processed-gene-262.8	AOS1	0.941591	cluster3	brown
maker-Fvb2-2-snap-gene-179.25	AOS3	0.571074	cluster2	lightgreen		augustus_masked-Fvb2-4-processed-gene-50.0	AOS3	0.831686	cluster3	brown
maker-Fvb2-3-snap-gene-33.59	JMT	0.953388	cluster2	darkmagenta		augustus_masked-Fvb5-1-processed-gene-100.2	AOS3	0.975894	cluster3	lightgreen
maker-Fvb3-1-augustus-gene-290.37	JAZ / TIFY5A	0.875207	cluster2	lightgreen		augustus_masked-Fvb7-2-processed-gene-134.2	MYC2	0.90768	cluster3	darkmagenta
maker-Fvb3-4-augustus-gene-265.34	JAZ / TIFY5A	0.694893	cluster2	lightgreen		augustus_masked-Fvb7-3-processed-gene-97.7	MYC2	0.687949	cluster3	lightgreen
maker-Fvb5-2-augustus-gene-57.31	MYC2	0.962104	cluster2	darkmagenta		augustus_masked-Fvb7-4-processed-gene-92.12	MYC2	0.45905	cluster3	brown
maker-Fvb5-4-augustus-gene-54.29	MYC2	0.905326	cluster2	skyblue3		maker-Fvb2-2-snap-gene-179.25	AOS3	0.984668	cluster3	lightgreen
maker-Fvb7-2-augustus-gene-5.16	LOX2.1	0.956819	cluster2	mediumpurple3		maker-Fvb2-3-snap-gene-33.59	JMT	0.974522	cluster3	darkmagenta
maker-Fvb7-3-augustus-gene-245.24	LOX2.1	0.964987	cluster2	mediumpurple3		maker-Fvb3-1-augustus-gene-290.37	JAZ / TIFY5A	0.79842	cluster3	lightgreen
maker-Fvb7-4-augustus-gene-208.26	AOC	0.81213	cluster2	brown		maker-Fvb3-4-augustus-gene-265.34	JAZ / TIFY5A	0.829546	cluster3	lightgreen
snap_masked-Fvb2-3-processed-gene-180.11	AOS3	0.678034	cluster2	mediumpurple3		maker-Fvb4-1-augustus-gene-75.20	LOX1.5	0.365019	cluster3	yellowgreen
snap_masked-Fvb4-4-processed-gene-67.40	LOX6	0.448958	cluster2	blue		maker-Fvb5-4-augustus-gene-54.29	MYC2	0.68102	cluster3	skyblue3
snap_masked-Fvb7-3-processed-gene-102.17	BHLH13	0.987721	cluster2	darkmagenta		maker-Fvb6-1-augustus-gene-117.45	LOX3.1	0.918767	cluster3	lightgreen
maker-Fvb2-1-augustus-gene-200.52	JAZ / TIFY8	0.937125	cluster3	blue		maker-Fvb6-3-augustus-gene-111.19	LOX3.1	0.932963	cluster3	lightgreen
maker-Fvb4-3-snap-gene-241.10	LOX1.5	0.600345	cluster3	yellowgreen		maker-Fvb7-2-augustus-gene-4.41	LOX2.1	0.955109	cluster3	lightgreen
augustus_masked-Fvb5-3-processed-gene-147.1	MYC2	0.701224	cluster4	darkmagenta		maker-Fvb7-2-augustus-gene-5.16	LOX2.1	0.851643	cluster3	mediumpurple3
maker-Fvb1-2-augustus-gene-6.60	OPR3	0.685792	cluster4	red		maker-Fvb7-3-augustus-gene-245.24	LOX2.1	0.597253	cluster3	mediumpurple3
maker-Fvb5-1-augustus-gene-239.23	AOC4	0.622859	cluster4	lightgreen		maker-Fvb7-4-augustus-gene-208.26	AOC	0.97767	cluster3	brown
maker-Fvb6-1-augustus-gene-117.45	LOX3.1	0.974361	cluster4	lightgreen		maker-Fvb7-4-augustus-gene-220.15	LOX2.1	0.943465	cluster3	lightgreen
maker-Fvb6-3-augustus-gene-111.19	LOX3.1	0.968744	cluster4	lightgreen		snap_masked-Fvb4-2-processed-gene-76.26	JAZ / TIFY9	0.704307	cluster3	lightgreen
snap_masked-Fvb4-2-processed-gene-76.26	JAZ / TIFY9	0.824106	cluster4	lightgreen		snap_masked-Fvb4-4-processed-gene-76.24	JAZ / TIFY9	0.760684	cluster3	lightgreen
augustus_masked-Fvb2-3-processed-gene-179.4	AOS1	0.456187	cluster5	black		augustus_masked-Fvb7-1-processed-gene-184.5	JAR1 / GH3.5	0.367267	cluster4	darkmagenta
maker-Fvb4-1-augustus-gene-179.27	PUB10	0.513605	cluster5	brown		maker-Fvb4-1-augustus-gene-179.27	PUB10	0.833942	cluster4	brown
maker-Fvb4-2-augustus-gene-24.37	PUB11	0.450317	cluster5	brown		maker-Fvb4-2-augustus-gene-24.37	PUB11	0.908946	cluster4	brown
maker-Fvb4-3-augustus-gene-27.27	PUB10	0.706123	cluster5	brown		snap_masked-Fvb2-3-processed-gene-180.11	AOS3	0.349685	cluster5	mediumpurple3
augustus_masked-Fvb2-4-processed-gene-50.2	AOS3	0.58643	cluster6	brown		maker-Fvb4-3-snap-gene-241.10	LOX1.5	0.540089	cluster6	yellowgreen
maker-Fvb7-2-augustus-gene-180.48	GL3	0.430523	cluster6	blue		maker-Fvb5-3-augustus-gene-228.43	ICE1 / SCRM	0.952974	cluster6	black
maker-Fvb7-4-augustus-gene-220.15	LOX2.1	0.959558	cluster6	lightgreen		maker-Fvb5-4-augustus-gene-32.52	MED25	0.798933	cluster6	purple
snap_masked-Fvb4-4-processed-gene-76.24	JAZ / TIFY9	0.365059	cluster6	lightgreen		maker-Fvb5-2-augustus-gene-57.31	MYC2	0.845439	cluster7	darkmagenta
maker-Fvb5-3-augustus-gene-228.43	ICE1 / SCRM	0.380425	cluster7	black		augustus_masked-Fvb2-3-processed-gene-179.4	AOS1	0.651241	cluster8	black
maker-Fvb7-2-augustus-gene-4.41	LOX2.1	0.550542	cluster7	lightgreen		augustus_masked-Fvb2-4-processed-gene-50.2	AOS3	0.937958	cluster8	brown
maker-Fvb7-4-augustus-gene-113.39	GL3	0.525734	cluster7	blue		augustus_masked-Fvb7-3-processed-gene-107.10	JAR1/ GH3.5	0.897177	cluster8	darkmagenta
augustus_masked-Fvb2-2-processed-gene-179.2	AOS3	0.679493	cluster8	mediumpurple3		maker-Fvb1-1-snap-gene-237.87	OPR3	0.610655	cluster8	brown
maker-Fvb4-1-augustus-gene-75.20	LOX1.5	0.805759	cluster8	yellowgreen		maker-Fvb1-2-augustus-gene-6.59	OPR3	0.860132	cluster8	brown
maker-Fvb4-2-augustus-gene-188.15	LOX1.5	0.480362	cluster8	yellowgreen		maker-Fvb1-2-augustus-gene-6.60	OPR3	0.535896	cluster8	red
maker-Fvb4-3-snap-gene-243.37	LOX1.5	0.653114	cluster8	yellowgreen		maker-Fvb4-3-augustus-gene-27.27	PUB10	0.746943	cluster8	brown
maker-Fvb5-4-augustus-gene-13.45	GL3	0.475376	cluster8	blue		snap_masked-Fvb7-3-processed-gene-102.17	BHLH13	0.781685	cluster8	darkmagenta
