# Supplementary material for: Transcriptome sequencing reveals jasmonate playing a key role in ALA-induced osmotic stress tolerance in strawberry
Source: BMC Plant Biol. 2025 Jan 11;25:41. doi: 10.1186/s12870-025-06068-x (PMC11724492; doi:10.1186/s12870-025-06068-x)
Supplement: Supplementary file 9 — Supplementary Material 9: Table S9. Top 15 GO enrichment in 17 modules. [file 12870_2025_6068_MOESM9_ESM.xlsx]

## Sheet: Sheet1
Table S9. Top 15 GO enrichment in 17 modules.
Module	GO ID	Description	black (506)	All (33793)	pvalue	p.adjust	Genes
black	GO:0015979	photosynthesis	39	284	8.46214e-26	7.04896e-23	augustus_masked-Fvb1-3-processed-gene-39.9(--);augustus_masked-Fvb3-1-processed-gene-258.13(PSAF);augustus_masked-Fvb3-1-processed-gene-27.1(PSAG);augustus_masked-Fvb3-4-processed-gene-34.9(PSAG);augustus_masked-Fvb6-1-processed-gene-54.14(PSB27-1);augustus_masked-Fvb6-1-processed-gene-77.2(CAB8);augustus_masked-Fvb6-1-processed-gene-89.9(CAB40);augustus_masked-Fvb6-2-processed-gene-323.8(PSB27-1…
	GO:0019684	photosynthesis, light reaction	27	138	2.10852e-22	8.78201e-20	augustus_masked-Fvb6-1-processed-gene-54.14(PSB27-1);augustus_masked-Fvb6-1-processed-gene-77.2(CAB8);augustus_masked-Fvb6-1-processed-gene-89.9(CAB40);augustus_masked-Fvb6-2-processed-gene-323.8(PSB27-1);augustus_masked-Fvb6-4-processed-gene-301.3(CAB-151);augustus_masked-Fvb6-4-processed-gene-322.4(PSB27-1);maker-Fvb4-2-augustus-gene-71.52(CAB7);maker-Fvb4-4-augustus-gene-132.38(PSB27-2);maker-…
	GO:0009765	photosynthesis, light harvesting	21	83	3.31121e-20	9.19412e-18	augustus_masked-Fvb6-1-processed-gene-77.2(CAB8);augustus_masked-Fvb6-1-processed-gene-89.9(CAB40);augustus_masked-Fvb6-4-processed-gene-301.3(CAB-151);maker-Fvb4-2-augustus-gene-71.52(CAB7);maker-Fvb5-1-augustus-gene-92.46(lhcA-P4);maker-Fvb5-2-augustus-gene-201.26(CAP10A);maker-Fvb5-2-augustus-gene-82.41(lhcA-P4);maker-Fvb5-3-augustus-gene-198.45(lhcA-P4);maker-Fvb5-4-augustus-gene-152.27(LHCB7…
	GO:0006091	generation of precursor metabolites and energy	31	523	1.13924e-10	2.37247e-08	MSTRG.7536(PQL3);augustus_masked-Fvb6-1-processed-gene-246.5(ENO1);augustus_masked-Fvb6-1-processed-gene-54.14(PSB27-1);augustus_masked-Fvb6-1-processed-gene-77.2(CAB8);augustus_masked-Fvb6-1-processed-gene-89.9(CAB40);augustus_masked-Fvb6-2-processed-gene-323.8(PSB27-1);augustus_masked-Fvb6-4-processed-gene-301.3(CAB-151);augustus_masked-Fvb6-4-processed-gene-322.4(PSB27-1);maker-Fvb4-2-augustus…
	GO:0010207	photosystem II assembly	5	17	3.93561e-06	0.000655673	augustus_masked-Fvb6-1-processed-gene-54.14(PSB27-1);augustus_masked-Fvb6-2-processed-gene-323.8(PSB27-1);augustus_masked-Fvb6-4-processed-gene-322.4(PSB27-1);maker-Fvb4-4-augustus-gene-132.38(PSB27-2);maker-Fvb6-3-augustus-gene-49.58(THF1)
	GO:0016114	terpenoid biosynthetic process	8	68	8.04235e-06	0.0010685	augustus_masked-Fvb1-2-processed-gene-102.15(ABA2);augustus_masked-Fvb6-1-processed-gene-182.9(LCY1);maker-Fvb1-2-augustus-gene-125.29(Os07g0190000);maker-Fvb1-3-augustus-gene-37.56(LUT2);maker-Fvb2-1-augustus-gene-196.50(TKT2);maker-Fvb2-3-augustus-gene-10.24(TKT2);maker-Fvb4-2-augustus-gene-105.46(TKT2);maker-Fvb4-4-snap-gene-115.41(TKT2)
	GO:0006721	terpenoid metabolic process	8	69	8.97897e-06	0.0010685	augustus_masked-Fvb1-2-processed-gene-102.15(ABA2);augustus_masked-Fvb6-1-processed-gene-182.9(LCY1);maker-Fvb1-2-augustus-gene-125.29(Os07g0190000);maker-Fvb1-3-augustus-gene-37.56(LUT2);maker-Fvb2-1-augustus-gene-196.50(TKT2);maker-Fvb2-3-augustus-gene-10.24(TKT2);maker-Fvb4-2-augustus-gene-105.46(TKT2);maker-Fvb4-4-snap-gene-115.41(TKT2)
	GO:0008661	1-deoxy-D-xylulose-5-phosphate synthase activity	5	15	1.13185e-06	0.000465191	maker-Fvb1-2-augustus-gene-125.29(Os07g0190000);maker-Fvb2-1-augustus-gene-196.50(TKT2);maker-Fvb2-3-augustus-gene-10.24(TKT2);maker-Fvb4-2-augustus-gene-105.46(TKT2);maker-Fvb4-4-snap-gene-115.41(TKT2)
	GO:0004089	carbonate dehydratase activity	7	52	5.88004e-06	0.000998153	augustus_masked-Fvb6-4-processed-gene-5.16(LSF1);maker-Fvb6-1-augustus-gene-23.45(BCA1);maker-Fvb6-1-augustus-gene-234.38(ACA1);maker-Fvb6-3-augustus-gene-268.25(ACA1);maker-Fvb6-3-augustus-gene-277.31(ACA1);maker-Fvb6-4-augustus-gene-133.30(ACA1);snap_masked-Fvb6-3-processed-gene-21.19(BCA1)
	GO:0016851	magnesium chelatase activity	4	12	1.44011e-05	0.000998153	maker-Fvb6-1-augustus-gene-191.38(CHLH);maker-Fvb6-2-snap-gene-112.46(CHLH);maker-Fvb6-3-augustus-gene-203.28(CHLH);maker-Fvb6-4-augustus-gene-175.25(CHLH)
	GO:0016020	membrane	141	6362	1.65349e-10	1.76923e-08	MSTRG.31022(At4g23740);MSTRG.52890(At3g26720);MSTRG.58297(--);MSTRG.62651(--);MSTRG.7536(PQL3);MSTRG.77390(CNGC10);MSTRG.83867(ESI3);MSTRG.84542(RPL36);augustus_masked-Fvb1-1-processed-gene-92.4(ABCB11);augustus_masked-Fvb1-2-processed-gene-102.15(ABA2);augustus_masked-Fvb1-3-processed-gene-39.9(--);augustus_masked-Fvb1-4-processed-gene-63.2(ACD6);augustus_masked-Fvb2-1-processed-gene-140.11(PHT1…
	GO:0009579	thylakoid	17	194	5.75675e-09	2.48322e-07	MSTRG.7536(PQL3);augustus_masked-Fvb1-3-processed-gene-39.9(--);augustus_masked-Fvb1-4-processed-gene-176.1(petM);augustus_masked-Fvb3-1-processed-gene-258.13(PSAF);augustus_masked-Fvb3-1-processed-gene-27.1(PSAG);augustus_masked-Fvb3-4-processed-gene-34.9(PSAG);augustus_masked-Fvb7-1-processed-gene-182.10(CURT1A);augustus_masked-Fvb7-1-processed-gene-39.5(petM);maker-Fvb1-2-snap-gene-6.83(MSL10)…
	GO:0044436	thylakoid part	16	172	6.96229e-09	2.48322e-07	MSTRG.7536(PQL3);augustus_masked-Fvb1-3-processed-gene-39.9(--);augustus_masked-Fvb1-4-processed-gene-176.1(petM);augustus_masked-Fvb3-1-processed-gene-258.13(PSAF);augustus_masked-Fvb3-1-processed-gene-27.1(PSAG);augustus_masked-Fvb3-4-processed-gene-34.9(PSAG);augustus_masked-Fvb7-1-processed-gene-39.5(petM);maker-Fvb1-2-snap-gene-6.83(MSL10);maker-Fvb3-1-augustus-gene-187.22(PNSL3);maker-Fvb3-…
	GO:0009521	photosystem	13	132	9.59366e-08	2.28973e-06	MSTRG.7536(PQL3);augustus_masked-Fvb1-3-processed-gene-39.9(--);augustus_masked-Fvb3-1-processed-gene-258.13(PSAF);augustus_masked-Fvb3-1-processed-gene-27.1(PSAG);augustus_masked-Fvb3-4-processed-gene-34.9(PSAG);maker-Fvb1-2-snap-gene-6.83(MSL10);maker-Fvb3-1-augustus-gene-187.22(PNSL3);maker-Fvb3-1-augustus-gene-268.18(PSAK);maker-Fvb3-2-augustus-gene-20.57(PSBQ2);maker-Fvb4-4-augustus-gene-32.…
	GO:0034357	photosynthetic membrane	14	157	1.06997e-07	2.28973e-06	MSTRG.7536(PQL3);augustus_masked-Fvb1-3-processed-gene-39.9(--);augustus_masked-Fvb3-1-processed-gene-258.13(PSAF);augustus_masked-Fvb3-1-processed-gene-27.1(PSAG);augustus_masked-Fvb3-4-processed-gene-34.9(PSAG);maker-Fvb1-2-snap-gene-6.83(MSL10);maker-Fvb3-1-augustus-gene-187.22(PNSL3);maker-Fvb3-1-augustus-gene-268.18(PSAK);maker-Fvb3-2-augustus-gene-20.57(PSBQ2);maker-Fvb4-4-augustus-gene-32.…
	GO ID	Description	darkgreen (56)	All (33793)	pvalue	p.adjust	Genes
darkgreen	GO:0050794	regulation of cellular process	20	5579	0.000394625	0.0463539	augustus_masked-Fvb6-2-processed-gene-246.4(CIPK14);augustus_masked-Fvb7-2-processed-gene-246.2(DREB2A);augustus_masked-Fvb7-4-processed-gene-169.0(--);maker-Fvb1-2-augustus-gene-45.64(KNAT3);maker-Fvb1-2-snap-gene-285.19(At1g08570);maker-Fvb1-4-snap-gene-33.80(HSF30);maker-Fvb2-1-augustus-gene-225.45(ABF2);maker-Fvb2-2-snap-gene-0.54(ABF2);maker-Fvb3-3-augustus-gene-52.28(NAC021);maker-Fvb4-3-au…
	GO:0065007	biological regulation	21	6066	0.000427225	0.0463539	augustus_masked-Fvb6-2-processed-gene-246.4(CIPK14);augustus_masked-Fvb7-2-processed-gene-246.2(DREB2A);augustus_masked-Fvb7-4-processed-gene-169.0(--);maker-Fvb1-2-augustus-gene-45.64(KNAT3);maker-Fvb1-2-snap-gene-285.19(At1g08570);maker-Fvb1-4-snap-gene-33.80(HSF30);maker-Fvb2-1-augustus-gene-225.45(ABF2);maker-Fvb2-2-snap-gene-0.54(ABF2);maker-Fvb3-3-augustus-gene-52.28(NAC021);maker-Fvb4-3-au…
	GO:0050789	regulation of biological process	20	5869	0.000773264	0.0470325	augustus_masked-Fvb6-2-processed-gene-246.4(CIPK14);augustus_masked-Fvb7-2-processed-gene-246.2(DREB2A);augustus_masked-Fvb7-4-processed-gene-169.0(--);maker-Fvb1-2-augustus-gene-45.64(KNAT3);maker-Fvb1-2-snap-gene-285.19(At1g08570);maker-Fvb1-4-snap-gene-33.80(HSF30);maker-Fvb2-1-augustus-gene-225.45(ABF2);maker-Fvb2-2-snap-gene-0.54(ABF2);maker-Fvb3-3-augustus-gene-52.28(NAC021);maker-Fvb4-3-au…
	GO:0019219	regulation of nucleobase-containing compound metabolic process	14	3585	0.00174154	0.0470325	augustus_masked-Fvb7-2-processed-gene-246.2(DREB2A);augustus_masked-Fvb7-4-processed-gene-169.0(--);maker-Fvb1-2-augustus-gene-45.64(KNAT3);maker-Fvb1-4-snap-gene-33.80(HSF30);maker-Fvb2-1-augustus-gene-225.45(ABF2);maker-Fvb2-2-snap-gene-0.54(ABF2);maker-Fvb3-3-augustus-gene-52.28(NAC021);maker-Fvb5-2-augustus-gene-86.50(ATHB-16);maker-Fvb6-1-augustus-gene-37.46(CDF2);maker-Fvb6-3-augustus-gene-…
	GO:0010556	regulation of macromolecule biosynthetic process	14	3591	0.00176954	0.0470325	augustus_masked-Fvb7-2-processed-gene-246.2(DREB2A);augustus_masked-Fvb7-4-processed-gene-169.0(--);maker-Fvb1-2-augustus-gene-45.64(KNAT3);maker-Fvb1-4-snap-gene-33.80(HSF30);maker-Fvb2-1-augustus-gene-225.45(ABF2);maker-Fvb2-2-snap-gene-0.54(ABF2);maker-Fvb3-3-augustus-gene-52.28(NAC021);maker-Fvb5-2-augustus-gene-86.50(ATHB-16);maker-Fvb6-1-augustus-gene-37.46(CDF2);maker-Fvb6-3-augustus-gene-…
	GO:2000112	regulation of cellular macromolecule biosynthetic process	14	3591	0.00176954	0.0470325	augustus_masked-Fvb7-2-processed-gene-246.2(DREB2A);augustus_masked-Fvb7-4-processed-gene-169.0(--);maker-Fvb1-2-augustus-gene-45.64(KNAT3);maker-Fvb1-4-snap-gene-33.80(HSF30);maker-Fvb2-1-augustus-gene-225.45(ABF2);maker-Fvb2-2-snap-gene-0.54(ABF2);maker-Fvb3-3-augustus-gene-52.28(NAC021);maker-Fvb5-2-augustus-gene-86.50(ATHB-16);maker-Fvb6-1-augustus-gene-37.46(CDF2);maker-Fvb6-3-augustus-gene-…
	GO:0031326	regulation of cellular biosynthetic process	14	3600	0.00181223	0.0470325	augustus_masked-Fvb7-2-processed-gene-246.2(DREB2A);augustus_masked-Fvb7-4-processed-gene-169.0(--);maker-Fvb1-2-augustus-gene-45.64(KNAT3);maker-Fvb1-4-snap-gene-33.80(HSF30);maker-Fvb2-1-augustus-gene-225.45(ABF2);maker-Fvb2-2-snap-gene-0.54(ABF2);maker-Fvb3-3-augustus-gene-52.28(NAC021);maker-Fvb5-2-augustus-gene-86.50(ATHB-16);maker-Fvb6-1-augustus-gene-37.46(CDF2);maker-Fvb6-3-augustus-gene-…
	GO:0009889	regulation of biosynthetic process	14	3601	0.00181703	0.0470325	augustus_masked-Fvb7-2-processed-gene-246.2(DREB2A);augustus_masked-Fvb7-4-processed-gene-169.0(--);maker-Fvb1-2-augustus-gene-45.64(KNAT3);maker-Fvb1-4-snap-gene-33.80(HSF30);maker-Fvb2-1-augustus-gene-225.45(ABF2);maker-Fvb2-2-snap-gene-0.54(ABF2);maker-Fvb3-3-augustus-gene-52.28(NAC021);maker-Fvb5-2-augustus-gene-86.50(ATHB-16);maker-Fvb6-1-augustus-gene-37.46(CDF2);maker-Fvb6-3-augustus-gene-…
	GO:0051171	regulation of nitrogen compound metabolic process	14	3628	0.00195066	0.0470325	augustus_masked-Fvb7-2-processed-gene-246.2(DREB2A);augustus_masked-Fvb7-4-processed-gene-169.0(--);maker-Fvb1-2-augustus-gene-45.64(KNAT3);maker-Fvb1-4-snap-gene-33.80(HSF30);maker-Fvb2-1-augustus-gene-225.45(ABF2);maker-Fvb2-2-snap-gene-0.54(ABF2);maker-Fvb3-3-augustus-gene-52.28(NAC021);maker-Fvb5-2-augustus-gene-86.50(ATHB-16);maker-Fvb6-1-augustus-gene-37.46(CDF2);maker-Fvb6-3-augustus-gene-…
	GO:0016161	beta-amylase activity	2	45	0.00232866	0.0981394	maker-Fvb4-3-augustus-gene-144.20(BAM9);maker-Fvb4-4-augustus-gene-113.20(BAM9)
	GO:0004553	hydrolase activity, hydrolyzing O-glycosyl compounds	7	1204	0.00294271	0.0981394	augustus_masked-Fvb2-4-processed-gene-177.9(ISA2);maker-Fvb3-2-augustus-gene-188.26(VIT_06s0061g00120);maker-Fvb4-3-augustus-gene-144.20(BAM9);maker-Fvb4-3-snap-gene-37.79(VIT_06s0061g00120);maker-Fvb4-4-augustus-gene-113.20(BAM9);maker-Fvb6-2-augustus-gene-230.58(INVA);maker-Fvb6-4-snap-gene-307.71(At2g32990)
	GO:0030286	dynein complex	3	31	2.04718e-05	0.000696043	maker-Fvb1-1-augustus-gene-254.44(--);maker-Fvb1-3-snap-gene-20.63(--);maker-Fvb1-4-snap-gene-8.82(--)
	GO:0005875	microtubule associated complex	3	58	0.00013624	0.00231609	maker-Fvb1-1-augustus-gene-254.44(--);maker-Fvb1-3-snap-gene-20.63(--);maker-Fvb1-4-snap-gene-8.82(--)
	GO:0005811	lipid particle	2	22	0.000663117	0.00563649	augustus_masked-Fvb5-2-processed-gene-72.8(S1);augustus_masked-Fvb5-3-processed-gene-210.1(S1)
	GO:0012511	monolayer-surrounded lipid storage body	2	22	0.000663117	0.00563649	augustus_masked-Fvb5-2-processed-gene-72.8(S1);augustus_masked-Fvb5-3-processed-gene-210.1(S1)
	GO ID	Description	darkmagenta (400)	All (33793)	pvalue	p.adjust	Genes
darkmagenta	GO:0055085	transmembrane transport	66	2651	7.12907e-09	5.38245e-06	augustus_masked-Fvb3-2-processed-gene-142.2(ATPC2);augustus_masked-Fvb3-4-processed-gene-166.13(ATPC);augustus_masked-Fvb5-1-processed-gene-182.4(PILS3);augustus_masked-Fvb5-3-processed-gene-113.3(PILS3);augustus_masked-Fvb5-4-processed-gene-150.2(PILS3);augustus_masked-Fvb6-1-processed-gene-250.5(--);augustus_masked-Fvb6-1-processed-gene-338.8(NHX2);augustus_masked-Fvb6-1-processed-gene-342.12(C…
	GO:0009682	induced systemic resistance	4	6	2.847e-07	3.58247e-05	augustus_masked-Fvb7-1-processed-gene-184.5(GH3.5);augustus_masked-Fvb7-2-processed-gene-126.4(GH3.5);augustus_masked-Fvb7-3-processed-gene-107.10(GH3.5);augustus_masked-Fvb7-4-processed-gene-102.12(GH3.5)
	GO:0009753	response to jasmonic acid	4	6	2.847e-07	3.58247e-05	augustus_masked-Fvb7-1-processed-gene-184.5(GH3.5);augustus_masked-Fvb7-2-processed-gene-126.4(GH3.5);augustus_masked-Fvb7-3-processed-gene-107.10(GH3.5);augustus_masked-Fvb7-4-processed-gene-102.12(GH3.5)
	GO:0009864	induced systemic resistance, jasmonic acid mediated signaling pathway	4	6	2.847e-07	3.58247e-05	augustus_masked-Fvb7-1-processed-gene-184.5(GH3.5);augustus_masked-Fvb7-2-processed-gene-126.4(GH3.5);augustus_masked-Fvb7-3-processed-gene-107.10(GH3.5);augustus_masked-Fvb7-4-processed-gene-102.12(GH3.5)
	GO:0009867	jasmonic acid mediated signaling pathway	4	6	2.847e-07	3.58247e-05	augustus_masked-Fvb7-1-processed-gene-184.5(GH3.5);augustus_masked-Fvb7-2-processed-gene-126.4(GH3.5);augustus_masked-Fvb7-3-processed-gene-107.10(GH3.5);augustus_masked-Fvb7-4-processed-gene-102.12(GH3.5)
	GO:0071395	cellular response to jasmonic acid stimulus	4	6	2.847e-07	3.58247e-05	augustus_masked-Fvb7-1-processed-gene-184.5(GH3.5);augustus_masked-Fvb7-2-processed-gene-126.4(GH3.5);augustus_masked-Fvb7-3-processed-gene-107.10(GH3.5);augustus_masked-Fvb7-4-processed-gene-102.12(GH3.5)
	GO:0002218	activation of innate immune response	4	7	6.58076e-07	3.8219e-05	augustus_masked-Fvb7-1-processed-gene-184.5(GH3.5);augustus_masked-Fvb7-2-processed-gene-126.4(GH3.5);augustus_masked-Fvb7-3-processed-gene-107.10(GH3.5);augustus_masked-Fvb7-4-processed-gene-102.12(GH3.5)
	GO:0002252	immune effector process	4	7	6.58076e-07	3.8219e-05	augustus_masked-Fvb7-1-processed-gene-184.5(GH3.5);augustus_masked-Fvb7-2-processed-gene-126.4(GH3.5);augustus_masked-Fvb7-3-processed-gene-107.10(GH3.5);augustus_masked-Fvb7-4-processed-gene-102.12(GH3.5)
	GO:0002253	activation of immune response	4	7	6.58076e-07	3.8219e-05	augustus_masked-Fvb7-1-processed-gene-184.5(GH3.5);augustus_masked-Fvb7-2-processed-gene-126.4(GH3.5);augustus_masked-Fvb7-3-processed-gene-107.10(GH3.5);augustus_masked-Fvb7-4-processed-gene-102.12(GH3.5)
	GO:0002684	positive regulation of immune system process	4	7	6.58076e-07	3.8219e-05	augustus_masked-Fvb7-1-processed-gene-184.5(GH3.5);augustus_masked-Fvb7-2-processed-gene-126.4(GH3.5);augustus_masked-Fvb7-3-processed-gene-107.10(GH3.5);augustus_masked-Fvb7-4-processed-gene-102.12(GH3.5)
	GO:0031349	positive regulation of defense response	4	7	6.58076e-07	3.8219e-05	augustus_masked-Fvb7-1-processed-gene-184.5(GH3.5);augustus_masked-Fvb7-2-processed-gene-126.4(GH3.5);augustus_masked-Fvb7-3-processed-gene-107.10(GH3.5);augustus_masked-Fvb7-4-processed-gene-102.12(GH3.5)
	GO:0045089	positive regulation of innate immune response	4	7	6.58076e-07	3.8219e-05	augustus_masked-Fvb7-1-processed-gene-184.5(GH3.5);augustus_masked-Fvb7-2-processed-gene-126.4(GH3.5);augustus_masked-Fvb7-3-processed-gene-107.10(GH3.5);augustus_masked-Fvb7-4-processed-gene-102.12(GH3.5)
	GO:0050778	positive regulation of immune response	4	7	6.58076e-07	3.8219e-05	augustus_masked-Fvb7-1-processed-gene-184.5(GH3.5);augustus_masked-Fvb7-2-processed-gene-126.4(GH3.5);augustus_masked-Fvb7-3-processed-gene-107.10(GH3.5);augustus_masked-Fvb7-4-processed-gene-102.12(GH3.5)
	GO:0016668	oxidoreductase activity, acting on a sulfur group of donors, NAD(P) as acceptor	8	20	6.21702e-11	2.12622e-08	augustus_masked-Fvb2-1-processed-gene-146.13(EMB2360);maker-Fvb1-1-augustus-gene-228.48(NTR1);maker-Fvb1-2-augustus-gene-68.52(NTR2);maker-Fvb4-2-augustus-gene-254.39(At3g24170);snap_masked-Fvb2-2-processed-gene-64.34(EMB2360);snap_masked-Fvb2-3-processed-gene-102.36(EMB2360);snap_masked-Fvb2-4-processed-gene-167.28(EMB2360);snap_masked-Fvb4-1-processed-gene-4.10(At3g24170)
	GO:0080123	jasmonate-amino synthetase activity	4	6	3.53477e-07	6.04446e-05	augustus_masked-Fvb7-1-processed-gene-184.5(GH3.5);augustus_masked-Fvb7-2-processed-gene-126.4(GH3.5);augustus_masked-Fvb7-3-processed-gene-107.10(GH3.5);augustus_masked-Fvb7-4-processed-gene-102.12(GH3.5)
	GO ID	Description	mediumpurple3 (36)	All (33793)	pvalue	p.adjust	Genes
mediumpurple3	GO:0006576	cellular biogenic amine metabolic process	6	122	3.48609e-09	2.24853e-07	augustus_masked-Fvb6-1-processed-gene-298.16(TRPA1);maker-Fvb7-2-augustus-gene-286.44(SPMS);maker-Fvb7-2-snap-gene-286.65(SPMS);maker-Fvb7-4-augustus-gene-11.32(SPMS);maker-Fvb7-4-snap-gene-48.56(ASA1);snap_masked-Fvb7-2-processed-gene-240.37(ASA1)
	GO:0044106	cellular amine metabolic process	6	122	3.48609e-09	2.24853e-07	augustus_masked-Fvb6-1-processed-gene-298.16(TRPA1);maker-Fvb7-2-augustus-gene-286.44(SPMS);maker-Fvb7-2-snap-gene-286.65(SPMS);maker-Fvb7-4-augustus-gene-11.32(SPMS);maker-Fvb7-4-snap-gene-48.56(ASA1);snap_masked-Fvb7-2-processed-gene-240.37(ASA1)
	GO:0009308	amine metabolic process	6	182	3.82647e-08	1.64538e-06	augustus_masked-Fvb6-1-processed-gene-298.16(TRPA1);maker-Fvb7-2-augustus-gene-286.44(SPMS);maker-Fvb7-2-snap-gene-286.65(SPMS);maker-Fvb7-4-augustus-gene-11.32(SPMS);maker-Fvb7-4-snap-gene-48.56(ASA1);snap_masked-Fvb7-2-processed-gene-240.37(ASA1)
	GO:0015976	carbon utilization	3	23	1.9376e-06	6.24875e-05	maker-Fvb2-1-augustus-gene-83.31(BCA2);maker-Fvb2-4-augustus-gene-104.28(BCA2);snap_masked-Fvb2-2-processed-gene-122.16(BCA2)
	GO:0006595	polyamine metabolic process	3	28	3.57107e-06	9.21336e-05	maker-Fvb7-2-augustus-gene-286.44(SPMS);maker-Fvb7-2-snap-gene-286.65(SPMS);maker-Fvb7-4-augustus-gene-11.32(SPMS)
	GO:0016835	carbon-oxygen lyase activity	15	372	5.11099e-20	2.4394e-18	augustus_masked-Fvb6-1-processed-gene-298.16(TRPA1);maker-Fvb1-4-augustus-gene-10.63(VIT_19s0014g04930);maker-Fvb2-1-augustus-gene-83.31(BCA2);maker-Fvb2-4-augustus-gene-104.28(BCA2);maker-Fvb3-3-snap-gene-118.57(VIT_19s0014g04930);maker-Fvb5-4-augustus-gene-219.29(VIT_19s0014g04930);maker-Fvb6-1-augustus-gene-59.61(TPS9);maker-Fvb6-1-snap-gene-106.70(TPS9);maker-Fvb6-1-snap-gene-59.66(EBOS);make…
	GO:0016829	lyase activity	18	745	5.19021e-20	2.4394e-18	augustus_masked-Fvb6-1-processed-gene-298.16(TRPA1);maker-Fvb1-4-augustus-gene-10.63(VIT_19s0014g04930);maker-Fvb2-1-augustus-gene-83.31(BCA2);maker-Fvb2-4-augustus-gene-104.28(BCA2);maker-Fvb3-3-snap-gene-118.57(VIT_19s0014g04930);maker-Fvb5-3-augustus-gene-170.43(PSD1);maker-Fvb5-4-augustus-gene-219.29(VIT_19s0014g04930);maker-Fvb6-1-augustus-gene-59.61(TPS9);maker-Fvb6-1-snap-gene-106.70(TPS9)…
	GO:0010333	terpene synthase activity	11	128	1.5712e-18	4.92308e-17	maker-Fvb1-4-augustus-gene-10.63(VIT_19s0014g04930);maker-Fvb3-3-snap-gene-118.57(VIT_19s0014g04930);maker-Fvb5-4-augustus-gene-219.29(VIT_19s0014g04930);maker-Fvb6-1-augustus-gene-59.61(TPS9);maker-Fvb6-1-snap-gene-106.70(TPS9);maker-Fvb6-1-snap-gene-59.66(EBOS);maker-Fvb6-2-snap-gene-328.26(EBOS);maker-Fvb6-4-augustus-gene-315.48(TPS9);maker-Fvb6-4-snap-gene-315.56(TPS9);snap_masked-Fvb6-1-proc…
	GO:0016838	carbon-oxygen lyase activity, acting on phosphates	11	147	7.52314e-18	1.76794e-16	maker-Fvb1-4-augustus-gene-10.63(VIT_19s0014g04930);maker-Fvb3-3-snap-gene-118.57(VIT_19s0014g04930);maker-Fvb5-4-augustus-gene-219.29(VIT_19s0014g04930);maker-Fvb6-1-augustus-gene-59.61(TPS9);maker-Fvb6-1-snap-gene-106.70(TPS9);maker-Fvb6-1-snap-gene-59.66(EBOS);maker-Fvb6-2-snap-gene-328.26(EBOS);maker-Fvb6-4-augustus-gene-315.48(TPS9);maker-Fvb6-4-snap-gene-315.56(TPS9);snap_masked-Fvb6-1-proc…
	GO:0000287	magnesium ion binding	10	359	5.32314e-12	1.00075e-10	maker-Fvb1-4-augustus-gene-10.63(VIT_19s0014g04930);maker-Fvb3-3-snap-gene-118.57(VIT_19s0014g04930);maker-Fvb5-4-augustus-gene-219.29(VIT_19s0014g04930);maker-Fvb6-1-augustus-gene-59.61(TPS9);maker-Fvb6-1-snap-gene-106.70(TPS9);maker-Fvb6-1-snap-gene-59.66(EBOS);maker-Fvb6-2-snap-gene-328.26(EBOS);maker-Fvb6-4-augustus-gene-315.48(TPS9);maker-Fvb6-4-snap-gene-315.56(TPS9);snap_masked-Fvb6-2-proc…
	GO:0046872	metal ion binding	22	5337	8.39331e-09	1.31495e-07	augustus_masked-Fvb2-2-processed-gene-179.2(AOS3);augustus_masked-Fvb7-2-processed-gene-66.2(SUVH1);maker-Fvb1-4-augustus-gene-10.63(VIT_19s0014g04930);maker-Fvb2-1-augustus-gene-83.31(BCA2);maker-Fvb2-1-snap-gene-69.38(LAC14);maker-Fvb2-4-augustus-gene-104.28(BCA2);maker-Fvb3-3-snap-gene-118.57(VIT_19s0014g04930);maker-Fvb5-1-augustus-gene-78.52(CYP750A1);maker-Fvb5-4-augustus-gene-219.29(VIT_19…
	GO:0043169	cation binding	22	5521	1.56779e-08	2.10532e-07	augustus_masked-Fvb2-2-processed-gene-179.2(AOS3);augustus_masked-Fvb7-2-processed-gene-66.2(SUVH1);maker-Fvb1-4-augustus-gene-10.63(VIT_19s0014g04930);maker-Fvb2-1-augustus-gene-83.31(BCA2);maker-Fvb2-1-snap-gene-69.38(LAC14);maker-Fvb2-4-augustus-gene-104.28(BCA2);maker-Fvb3-3-snap-gene-118.57(VIT_19s0014g04930);maker-Fvb5-1-augustus-gene-78.52(CYP750A1);maker-Fvb5-4-augustus-gene-219.29(VIT_19…
	GO:0003824	catalytic activity	45	24087	4.42938e-08	5.20452e-07	augustus_masked-Fvb2-2-processed-gene-179.2(AOS3);augustus_masked-Fvb3-2-processed-gene-12.5(PPO);augustus_masked-Fvb3-4-processed-gene-18.7(BGLU12);augustus_masked-Fvb4-2-processed-gene-13.14(CCD4);augustus_masked-Fvb4-3-processed-gene-183.1(TKT2);augustus_masked-Fvb6-1-processed-gene-298.16(TRPA1);augustus_masked-Fvb7-2-processed-gene-66.2(SUVH1);maker-Fvb1-2-snap-gene-136.42(ABCG11);maker-Fvb1…
	GO:0004373	glycogen (starch) synthase activity	3	27	3.34249e-06	3.49104e-05	maker-Fvb6-2-augustus-gene-304.63(SS2);maker-Fvb6-4-augustus-gene-338.43(SS2);snap_masked-Fvb6-1-processed-gene-36.33(SS2)
	GO:0004049	anthranilate synthase activity	2	7	2.36046e-05	0.000211759	maker-Fvb7-4-snap-gene-48.56(ASA1);snap_masked-Fvb7-2-processed-gene-240.37(ASA1)
	GO ID	Description	paleturquoise (43)	All (33793)	pvalue	p.adjust	Genes
paleturquoise	GO:0006633	fatty acid biosynthetic process	10	201	7.15053e-14	1.00107e-11	augustus_masked-Fvb3-2-processed-gene-242.7(KCS12);augustus_masked-Fvb3-3-processed-gene-225.1(KCS12);augustus_masked-Fvb3-4-processed-gene-70.10(KCS12);augustus_masked-Fvb4-1-processed-gene-151.13(CUT1);augustus_masked-Fvb4-3-processed-gene-80.0(CUT1);augustus_masked-Fvb4-4-processed-gene-48.5(CUT1);maker-Fvb2-1-augustus-gene-240.39(FDH);maker-Fvb2-3-augustus-gene-46.58(FDH);maker-Fvb2-4-augustu…
	GO:0006631	fatty acid metabolic process	10	239	4.05095e-13	2.05436e-11	augustus_masked-Fvb3-2-processed-gene-242.7(KCS12);augustus_masked-Fvb3-3-processed-gene-225.1(KCS12);augustus_masked-Fvb3-4-processed-gene-70.10(KCS12);augustus_masked-Fvb4-1-processed-gene-151.13(CUT1);augustus_masked-Fvb4-3-processed-gene-80.0(CUT1);augustus_masked-Fvb4-4-processed-gene-48.5(CUT1);maker-Fvb2-1-augustus-gene-240.39(FDH);maker-Fvb2-3-augustus-gene-46.58(FDH);maker-Fvb2-4-augustu…
	GO:0072330	monocarboxylic acid biosynthetic process	10	241	4.40221e-13	2.05436e-11	augustus_masked-Fvb3-2-processed-gene-242.7(KCS12);augustus_masked-Fvb3-3-processed-gene-225.1(KCS12);augustus_masked-Fvb3-4-processed-gene-70.10(KCS12);augustus_masked-Fvb4-1-processed-gene-151.13(CUT1);augustus_masked-Fvb4-3-processed-gene-80.0(CUT1);augustus_masked-Fvb4-4-processed-gene-48.5(CUT1);maker-Fvb2-1-augustus-gene-240.39(FDH);maker-Fvb2-3-augustus-gene-46.58(FDH);maker-Fvb2-4-augustu…
	GO:0008610	lipid biosynthetic process	13	720	3.40442e-12	1.19155e-10	augustus_masked-Fvb3-2-processed-gene-242.7(KCS12);augustus_masked-Fvb3-3-processed-gene-225.1(KCS12);augustus_masked-Fvb3-4-processed-gene-70.10(KCS12);augustus_masked-Fvb4-1-processed-gene-151.13(CUT1);augustus_masked-Fvb4-3-processed-gene-80.0(CUT1);augustus_masked-Fvb4-4-processed-gene-48.5(CUT1);maker-Fvb1-2-snap-gene-118.48(SQE3);maker-Fvb2-1-augustus-gene-240.39(FDH);maker-Fvb2-3-augustus-…
	GO:0032787	monocarboxylic acid metabolic process	10	534	1.07248e-09	3.00295e-08	augustus_masked-Fvb3-2-processed-gene-242.7(KCS12);augustus_masked-Fvb3-3-processed-gene-225.1(KCS12);augustus_masked-Fvb3-4-processed-gene-70.10(KCS12);augustus_masked-Fvb4-1-processed-gene-151.13(CUT1);augustus_masked-Fvb4-3-processed-gene-80.0(CUT1);augustus_masked-Fvb4-4-processed-gene-48.5(CUT1);maker-Fvb2-1-augustus-gene-240.39(FDH);maker-Fvb2-3-augustus-gene-46.58(FDH);maker-Fvb2-4-augustu…
	GO:0006629	lipid metabolic process	14	1452	1.66955e-09	3.89562e-08	augustus_masked-Fvb3-2-processed-gene-242.7(KCS12);augustus_masked-Fvb3-3-processed-gene-225.1(KCS12);augustus_masked-Fvb3-4-processed-gene-70.10(KCS12);augustus_masked-Fvb4-1-processed-gene-151.13(CUT1);augustus_masked-Fvb4-3-processed-gene-80.0(CUT1);augustus_masked-Fvb4-4-processed-gene-48.5(CUT1);maker-Fvb1-2-snap-gene-118.48(SQE3);maker-Fvb2-1-augustus-gene-240.39(FDH);maker-Fvb2-3-augustus-…
	GO:0044255	cellular lipid metabolic process	11	824	4.78807e-09	9.57613e-08	augustus_masked-Fvb3-2-processed-gene-242.7(KCS12);augustus_masked-Fvb3-3-processed-gene-225.1(KCS12);augustus_masked-Fvb3-4-processed-gene-70.10(KCS12);augustus_masked-Fvb4-1-processed-gene-151.13(CUT1);augustus_masked-Fvb4-3-processed-gene-80.0(CUT1);augustus_masked-Fvb4-4-processed-gene-48.5(CUT1);maker-Fvb2-1-augustus-gene-240.39(FDH);maker-Fvb2-3-augustus-gene-46.58(FDH);maker-Fvb2-4-augustu…
	GO:0016053	organic acid biosynthetic process	10	661	8.21366e-09	1.27768e-07	augustus_masked-Fvb3-2-processed-gene-242.7(KCS12);augustus_masked-Fvb3-3-processed-gene-225.1(KCS12);augustus_masked-Fvb3-4-processed-gene-70.10(KCS12);augustus_masked-Fvb4-1-processed-gene-151.13(CUT1);augustus_masked-Fvb4-3-processed-gene-80.0(CUT1);augustus_masked-Fvb4-4-processed-gene-48.5(CUT1);maker-Fvb2-1-augustus-gene-240.39(FDH);maker-Fvb2-3-augustus-gene-46.58(FDH);maker-Fvb2-4-augustu…
	GO:0046394	carboxylic acid biosynthetic process	10	661	8.21366e-09	1.27768e-07	augustus_masked-Fvb3-2-processed-gene-242.7(KCS12);augustus_masked-Fvb3-3-processed-gene-225.1(KCS12);augustus_masked-Fvb3-4-processed-gene-70.10(KCS12);augustus_masked-Fvb4-1-processed-gene-151.13(CUT1);augustus_masked-Fvb4-3-processed-gene-80.0(CUT1);augustus_masked-Fvb4-4-processed-gene-48.5(CUT1);maker-Fvb2-1-augustus-gene-240.39(FDH);maker-Fvb2-3-augustus-gene-46.58(FDH);maker-Fvb2-4-augustu…
	GO:0044283	small molecule biosynthetic process	11	878	9.21433e-09	1.29001e-07	augustus_masked-Fvb3-2-processed-gene-242.7(KCS12);augustus_masked-Fvb3-3-processed-gene-225.1(KCS12);augustus_masked-Fvb3-4-processed-gene-70.10(KCS12);augustus_masked-Fvb4-1-processed-gene-151.13(CUT1);augustus_masked-Fvb4-3-processed-gene-80.0(CUT1);augustus_masked-Fvb4-4-processed-gene-48.5(CUT1);maker-Fvb1-2-snap-gene-118.48(SQE3);maker-Fvb2-1-augustus-gene-240.39(FDH);maker-Fvb2-3-augustus-…
	GO:0044710	single-organism metabolic process	26	8680	1.51747e-06	1.93132e-05	augustus_masked-Fvb3-2-processed-gene-242.7(KCS12);augustus_masked-Fvb3-3-processed-gene-225.1(KCS12);augustus_masked-Fvb3-4-processed-gene-70.10(KCS12);augustus_masked-Fvb4-1-processed-gene-151.13(CUT1);augustus_masked-Fvb4-3-processed-gene-80.0(CUT1);augustus_masked-Fvb4-4-processed-gene-48.5(CUT1);augustus_masked-Fvb7-2-processed-gene-182.12(CYP86A2);augustus_masked-Fvb7-2-processed-gene-52.4(…
	GO:0044711	single-organism biosynthetic process	13	2213	2.23928e-06	2.6125e-05	augustus_masked-Fvb3-2-processed-gene-242.7(KCS12);augustus_masked-Fvb3-3-processed-gene-225.1(KCS12);augustus_masked-Fvb3-4-processed-gene-70.10(KCS12);augustus_masked-Fvb4-1-processed-gene-151.13(CUT1);augustus_masked-Fvb4-3-processed-gene-80.0(CUT1);augustus_masked-Fvb4-4-processed-gene-48.5(CUT1);maker-Fvb1-2-snap-gene-118.48(SQE3);maker-Fvb2-1-augustus-gene-240.39(FDH);maker-Fvb2-3-augustus-…
	GO:0016747	transferase activity, transferring acyl groups other than amino-acyl groups	22	639	5.40059e-24	5.45459e-22	augustus_masked-Fvb3-1-processed-gene-284.3(HST);augustus_masked-Fvb3-2-processed-gene-242.7(KCS12);augustus_masked-Fvb3-3-processed-gene-225.1(KCS12);augustus_masked-Fvb3-4-processed-gene-70.10(KCS12);augustus_masked-Fvb4-1-processed-gene-151.13(CUT1);augustus_masked-Fvb4-3-processed-gene-80.0(CUT1);augustus_masked-Fvb4-4-processed-gene-48.5(CUT1);maker-Fvb2-1-augustus-gene-240.39(FDH);maker-Fvb…
	GO:0016746	transferase activity, transferring acyl groups	22	778	3.79221e-22	1.91507e-20	augustus_masked-Fvb3-1-processed-gene-284.3(HST);augustus_masked-Fvb3-2-processed-gene-242.7(KCS12);augustus_masked-Fvb3-3-processed-gene-225.1(KCS12);augustus_masked-Fvb3-4-processed-gene-70.10(KCS12);augustus_masked-Fvb4-1-processed-gene-151.13(CUT1);augustus_masked-Fvb4-3-processed-gene-80.0(CUT1);augustus_masked-Fvb4-4-processed-gene-48.5(CUT1);maker-Fvb2-1-augustus-gene-240.39(FDH);maker-Fvb…
	GO:0003824	catalytic activity	66	24087	8.39803e-13	2.82734e-11	augustus_masked-Fvb1-4-processed-gene-173.0(LACS1);augustus_masked-Fvb3-1-processed-gene-284.3(HST);augustus_masked-Fvb3-2-processed-gene-242.7(KCS12);augustus_masked-Fvb3-3-processed-gene-225.1(KCS12);augustus_masked-Fvb3-4-processed-gene-70.10(KCS12);augustus_masked-Fvb4-1-processed-gene-151.13(CUT1);augustus_masked-Fvb4-3-processed-gene-80.0(CUT1);augustus_masked-Fvb4-4-processed-gene-48.5(CUT…
	GO ID	Description	red (104)	All (33793)	pvalue	p.adjust	Genes
red	GO:0006952	defense response	9	380	2.80731e-06	0.000722305	MSTRG.26773(MEL1);MSTRG.26774(MEL1);augustus_masked-Fvb5-3-processed-gene-59.8(--);maker-Fvb3-1-augustus-gene-81.22(MLO6);maker-Fvb4-3-snap-gene-80.58(--);maker-Fvb5-1-augustus-gene-19.111(--);maker-Fvb5-4-snap-gene-198.36(--);snap_masked-Fvb3-4-processed-gene-86.15(MLO2);snap_masked-Fvb7-4-processed-gene-49.32(HSPRO2)
	GO:0009954	proximal/distal pattern formation	2	2	9.38058e-06	0.000722305	MSTRG.26773(MEL1);MSTRG.26774(MEL1)
	GO:0010051	xylem and phloem pattern formation	2	2	9.38058e-06	0.000722305	MSTRG.26773(MEL1);MSTRG.26774(MEL1)
	GO:0016246	RNA interference	2	2	9.38058e-06	0.000722305	MSTRG.26773(MEL1);MSTRG.26774(MEL1)
	GO:0030422	production of siRNA involved in RNA interference	2	2	9.38058e-06	0.000722305	MSTRG.26773(MEL1);MSTRG.26774(MEL1)
	GO:0009799	specification of symmetry	2	3	2.80851e-05	0.0013516	MSTRG.26773(MEL1);MSTRG.26774(MEL1)
	GO:0009933	meristem structural organization	2	3	2.80851e-05	0.0013516	MSTRG.26773(MEL1);MSTRG.26774(MEL1)
	GO:0048532	anatomical structure arrangement	2	3	2.80851e-05	0.0013516	MSTRG.26773(MEL1);MSTRG.26774(MEL1)
	GO:0070940	dephosphorylation of RNA polymerase II C-terminal domain	3	32	0.000131612	0.00441661	maker-Fvb6-1-augustus-gene-286.54(CPL2);maker-Fvb6-1-augustus-gene-293.64(CPL2);maker-Fvb6-3-augustus-gene-347.52(CPL2)
	GO:0010053	root epidermal cell differentiation	2	6	0.00013958	0.00441661	MSTRG.26773(MEL1);MSTRG.26774(MEL1)
	GO:0090627	plant epidermal cell differentiation	2	6	0.00013958	0.00441661	MSTRG.26773(MEL1);MSTRG.26774(MEL1)
	GO:0016441	posttranscriptional gene silencing	2	7	0.000195019	0.00441661	MSTRG.26773(MEL1);MSTRG.26774(MEL1)
	GO:0031050	dsRNA fragmentation	2	7	0.000195019	0.00441661	MSTRG.26773(MEL1);MSTRG.26774(MEL1)
	GO:0016758	transferase activity, transferring hexosyl groups	14	1166	4.07611e-05	0.0062772	MSTRG.57433(GT6);augustus_masked-Fvb1-1-processed-gene-163.1(UGT91A1);augustus_masked-Fvb2-2-processed-gene-195.3(GT7);augustus_masked-Fvb2-3-processed-gene-192.2(GT7);augustus_masked-Fvb6-1-processed-gene-82.7(GT6);augustus_masked-Fvb6-3-processed-gene-86.10(GT6);augustus_masked-Fvb6-3-processed-gene-86.11(GT6);maker-Fvb3-3-snap-gene-250.49(UGT71K2);maker-Fvb4-2-snap-gene-136.45(UGT75L6);maker-F…
	GO:0008420	CTD phosphatase activity	3	32	0.000168681	0.0118167	maker-Fvb6-1-augustus-gene-286.54(CPL2);maker-Fvb6-1-augustus-gene-293.64(CPL2);maker-Fvb6-3-augustus-gene-347.52(CPL2)
	GO ID	Description	skyblue3 (43)	All (33793)	pvalue	p.adjust	Genes
skyblue3	GO:0006952	defense response	5	380	0.000118644	0.0208813	augustus_masked-Fvb3-3-processed-gene-212.4(MLO3);maker-Fvb3-2-augustus-gene-231.15(MLO3);maker-Fvb4-3-augustus-gene-24.60(MLP34);maker-Fvb5-3-snap-gene-261.55(ACD6);snap_masked-Fvb3-4-processed-gene-85.13(MLO3)
	GO:0055114	oxidation-reduction process	13	4113	0.00133267	0.117275	maker-Fvb1-1-augustus-gene-272.55(AOP1);maker-Fvb2-1-augustus-gene-1.22(COR2);maker-Fvb2-1-snap-gene-99.56(CYP87A3);maker-Fvb2-2-augustus-gene-89.47(CEQORH);maker-Fvb3-4-augustus-gene-220.50(CYP734A1);maker-Fvb4-2-augustus-gene-211.25(AOX3);maker-Fvb5-3-augustus-gene-161.50(DLO2);maker-Fvb6-1-augustus-gene-23.46(AO);maker-Fvb6-2-augustus-gene-338.45(ACO1);maker-Fvb6-3-augustus-gene-61.45(ACO1);ma…
	GO:0016491	oxidoreductase activity	13	4382	0.00101718	0.109855	maker-Fvb1-1-augustus-gene-272.55(AOP1);maker-Fvb2-1-augustus-gene-1.22(COR2);maker-Fvb2-1-snap-gene-99.56(CYP87A3);maker-Fvb3-4-augustus-gene-220.50(CYP734A1);maker-Fvb4-2-augustus-gene-211.25(AOX3);maker-Fvb4-3-augustus-gene-9.37(TRX2);maker-Fvb5-3-augustus-gene-161.50(DLO2);maker-Fvb6-1-augustus-gene-23.46(AO);maker-Fvb6-2-augustus-gene-338.45(ACO1);maker-Fvb6-3-augustus-gene-61.45(ACO1);maker…
	GO:0001716	L-amino-acid oxidase activity	1	4	0.00452392	0.122146	maker-Fvb6-1-augustus-gene-23.46(AO)
	GO:0008734	L-aspartate oxidase activity	1	4	0.00452392	0.122146	maker-Fvb6-1-augustus-gene-23.46(AO)
	GO:0015922	aspartate oxidase activity	1	4	0.00452392	0.122146	maker-Fvb6-1-augustus-gene-23.46(AO)
	GO:0010333	terpene synthase activity	2	128	0.00935083	0.182653	maker-Fvb6-1-snap-gene-59.68(EBOS);maker-Fvb6-4-augustus-gene-316.43(EBOS)
	GO:0016838	carbon-oxygen lyase activity, acting on phosphates	2	147	0.0121775	0.182653	maker-Fvb6-1-snap-gene-59.68(EBOS);maker-Fvb6-4-augustus-gene-316.43(EBOS)
	GO:0009916	alternative oxidase activity	1	11	0.0123925	0.182653	maker-Fvb4-2-augustus-gene-211.25(AOX3)
	GO:0004842	ubiquitin-protein transferase activity	3	464	0.0157736	0.182653	maker-Fvb7-1-augustus-gene-272.52(PUB52);maker-Fvb7-2-augustus-gene-257.51(PUB52);maker-Fvb7-4-augustus-gene-34.58(PUB52)
	GO:0019787	ubiquitin-like protein transferase activity	3	489	0.0181085	0.182653	maker-Fvb7-1-augustus-gene-272.52(PUB52);maker-Fvb7-2-augustus-gene-257.51(PUB52);maker-Fvb7-4-augustus-gene-34.58(PUB52)
	GO:0015238	drug transmembrane transporter activity	2	184	0.0186036	0.182653	maker-Fvb5-1-snap-gene-104.70(DTX16);maker-Fvb5-4-augustus-gene-74.40(DTX16)
	GO:0016020	membrane	9	6362	0.00576095	0.0359388	augustus_masked-Fvb3-3-processed-gene-212.4(MLO3);augustus_masked-Fvb6-2-processed-gene-169.9(--);maker-Fvb3-2-augustus-gene-231.15(MLO3);maker-Fvb4-3-snap-gene-115.55(ABCB3);maker-Fvb5-1-snap-gene-104.70(DTX16);maker-Fvb5-3-snap-gene-261.55(ACD6);maker-Fvb5-4-augustus-gene-74.40(DTX16);snap_masked-Fvb3-3-processed-gene-161.9(PDR2);snap_masked-Fvb3-4-processed-gene-85.13(MLO3)
	GO:0016021	integral component of membrane	6	2836	0.00753178	0.0359388	augustus_masked-Fvb3-3-processed-gene-212.4(MLO3);augustus_masked-Fvb6-2-processed-gene-169.9(--);maker-Fvb3-2-augustus-gene-231.15(MLO3);maker-Fvb4-3-snap-gene-115.55(ABCB3);maker-Fvb5-3-snap-gene-261.55(ACD6);snap_masked-Fvb3-4-processed-gene-85.13(MLO3)
	GO:0031224	intrinsic component of membrane	6	2935	0.00898471	0.0359388	augustus_masked-Fvb3-3-processed-gene-212.4(MLO3);augustus_masked-Fvb6-2-processed-gene-169.9(--);maker-Fvb3-2-augustus-gene-231.15(MLO3);maker-Fvb4-3-snap-gene-115.55(ABCB3);maker-Fvb5-3-snap-gene-261.55(ACD6);snap_masked-Fvb3-4-processed-gene-85.13(MLO3)
	GO ID	Description	steelblue (64)	All (33793)	pvalue	p.adjust	Genes
steelblue	GO:0009620	response to fungus	5	94	1.00149e-06	7.93767e-05	MSTRG.8354(CEY00_Acc04863);augustus_masked-Fvb1-1-processed-gene-187.12(--);augustus_masked-Fvb3-2-processed-gene-5.4(WIN1);augustus_masked-Fvb3-4-processed-gene-138.4(WIN1);augustus_masked-Fvb3-4-processed-gene-261.11(WIN1)
	GO:0006022	aminoglycan metabolic process	4	42	1.24026e-06	7.93767e-05	MSTRG.8354(CEY00_Acc04863);maker-Fvb4-3-augustus-gene-206.54(EP3);maker-Fvb4-3-augustus-gene-224.47(EP3);maker-Fvb4-4-augustus-gene-168.32(EP3)
	GO:0006026	aminoglycan catabolic process	4	42	1.24026e-06	7.93767e-05	MSTRG.8354(CEY00_Acc04863);maker-Fvb4-3-augustus-gene-206.54(EP3);maker-Fvb4-3-augustus-gene-224.47(EP3);maker-Fvb4-4-augustus-gene-168.32(EP3)
	GO:0042742	defense response to bacterium	3	15	2.90017e-06	0.000139208	augustus_masked-Fvb3-2-processed-gene-5.4(WIN1);augustus_masked-Fvb3-4-processed-gene-138.4(WIN1);augustus_masked-Fvb3-4-processed-gene-261.11(WIN1)
	GO:1901136	carbohydrate derivative catabolic process	4	73	1.15415e-05	0.000355598	MSTRG.8354(CEY00_Acc04863);maker-Fvb4-3-augustus-gene-206.54(EP3);maker-Fvb4-3-augustus-gene-224.47(EP3);maker-Fvb4-4-augustus-gene-168.32(EP3)
	GO:0051704	multi-organism process	7	424	1.56326e-05	0.000355598	MSTRG.8354(CEY00_Acc04863);augustus_masked-Fvb1-1-processed-gene-187.12(--);augustus_masked-Fvb3-2-processed-gene-5.4(WIN1);augustus_masked-Fvb3-4-processed-gene-138.4(WIN1);augustus_masked-Fvb3-4-processed-gene-261.11(WIN1);augustus_masked-Fvb3-4-processed-gene-277.3(SD129);maker-Fvb3-4-augustus-gene-277.82(At1g61390)
	GO:0050832	defense response to fungus	4	79	1.57973e-05	0.000355598	augustus_masked-Fvb1-1-processed-gene-187.12(--);augustus_masked-Fvb3-2-processed-gene-5.4(WIN1);augustus_masked-Fvb3-4-processed-gene-138.4(WIN1);augustus_masked-Fvb3-4-processed-gene-261.11(WIN1)
	GO:0009617	response to bacterium	3	27	1.83436e-05	0.000355598	augustus_masked-Fvb3-2-processed-gene-5.4(WIN1);augustus_masked-Fvb3-4-processed-gene-138.4(WIN1);augustus_masked-Fvb3-4-processed-gene-261.11(WIN1)
	GO:0043207	response to external biotic stimulus	5	173	1.98161e-05	0.000355598	MSTRG.8354(CEY00_Acc04863);augustus_masked-Fvb1-1-processed-gene-187.12(--);augustus_masked-Fvb3-2-processed-gene-5.4(WIN1);augustus_masked-Fvb3-4-processed-gene-138.4(WIN1);augustus_masked-Fvb3-4-processed-gene-261.11(WIN1)
	GO:0051707	response to other organism	5	173	1.98161e-05	0.000355598	MSTRG.8354(CEY00_Acc04863);augustus_masked-Fvb1-1-processed-gene-187.12(--);augustus_masked-Fvb3-2-processed-gene-5.4(WIN1);augustus_masked-Fvb3-4-processed-gene-138.4(WIN1);augustus_masked-Fvb3-4-processed-gene-261.11(WIN1)
	GO:0009607	response to biotic stimulus	5	174	2.03728e-05	0.000355598	MSTRG.8354(CEY00_Acc04863);augustus_masked-Fvb1-1-processed-gene-187.12(--);augustus_masked-Fvb3-2-processed-gene-5.4(WIN1);augustus_masked-Fvb3-4-processed-gene-138.4(WIN1);augustus_masked-Fvb3-4-processed-gene-261.11(WIN1)
	GO:0009605	response to external stimulus	6	312	2.82204e-05	0.000451527	MSTRG.8354(CEY00_Acc04863);augustus_masked-Fvb1-1-processed-gene-187.12(--);augustus_masked-Fvb3-2-processed-gene-5.4(WIN1);augustus_masked-Fvb3-4-processed-gene-138.4(WIN1);augustus_masked-Fvb3-4-processed-gene-255.3(CEP14);augustus_masked-Fvb3-4-processed-gene-261.11(WIN1)
	GO:0004672	protein kinase activity	18	3815	9.86107e-06	0.000595219	augustus_masked-Fvb3-4-processed-gene-277.3(SD129);augustus_masked-Fvb4-4-processed-gene-52.1(LRK10L-1.1);augustus_masked-Fvb6-3-processed-gene-163.0(LRK10);augustus_masked-Fvb6-3-processed-gene-352.8(LECRK63);augustus_masked-Fvb7-1-processed-gene-68.5(XA21);augustus_masked-Fvb7-2-processed-gene-63.0(XA21);maker-Fvb3-1-augustus-gene-203.38(CRK29);maker-Fvb3-4-augustus-gene-277.82(At1g61390);maker…
	GO:0004553	hydrolase activity, hydrolyzing O-glycosyl compounds	10	1204	1.23876e-05	0.000595219	MSTRG.36793(BGLU12);MSTRG.8354(CEY00_Acc04863);maker-Fvb3-3-augustus-gene-168.16(VIT_06s0061g00120);maker-Fvb3-4-augustus-gene-121.28(VIT_06s0061g00120);maker-Fvb4-3-augustus-gene-206.54(EP3);maker-Fvb4-3-augustus-gene-224.47(EP3);maker-Fvb4-4-augustus-gene-168.32(EP3);maker-Fvb6-1-augustus-gene-185.45(GNS1);maker-Fvb6-2-augustus-gene-107.35(GNS1);maker-Fvb6-4-augustus-gene-180.29(GNS1)
	GO:0016798	hydrolase activity, acting on glycosyl bonds	10	1266	1.90482e-05	0.000595219	MSTRG.36793(BGLU12);MSTRG.8354(CEY00_Acc04863);maker-Fvb3-3-augustus-gene-168.16(VIT_06s0061g00120);maker-Fvb3-4-augustus-gene-121.28(VIT_06s0061g00120);maker-Fvb4-3-augustus-gene-206.54(EP3);maker-Fvb4-3-augustus-gene-224.47(EP3);maker-Fvb4-4-augustus-gene-168.32(EP3);maker-Fvb6-1-augustus-gene-185.45(GNS1);maker-Fvb6-2-augustus-gene-107.35(GNS1);maker-Fvb6-4-augustus-gene-180.29(GNS1)
	GO ID	Description	yellowgreen (53)	All (33793)	pvalue	p.adjust	Genes
yellowgreen	GO:0006879	cellular iron ion homeostasis	5	15	2.31964e-11	2.42403e-09	augustus_masked-Fvb6-1-processed-gene-299.2(PFE);augustus_masked-Fvb6-2-processed-gene-212.7(LSC30);maker-Fvb6-3-augustus-gene-353.35(LSC30);maker-Fvb6-3-augustus-gene-435.62(FER1);maker-Fvb6-4-augustus-gene-77.34(PFE)
	GO:0055072	iron ion homeostasis	5	15	2.31964e-11	2.42403e-09	augustus_masked-Fvb6-1-processed-gene-299.2(PFE);augustus_masked-Fvb6-2-processed-gene-212.7(LSC30);maker-Fvb6-3-augustus-gene-353.35(LSC30);maker-Fvb6-3-augustus-gene-435.62(FER1);maker-Fvb6-4-augustus-gene-77.34(PFE)
	GO:0046916	cellular transition metal ion homeostasis	5	22	2.01735e-10	1.07622e-08	augustus_masked-Fvb6-1-processed-gene-299.2(PFE);augustus_masked-Fvb6-2-processed-gene-212.7(LSC30);maker-Fvb6-3-augustus-gene-353.35(LSC30);maker-Fvb6-3-augustus-gene-435.62(FER1);maker-Fvb6-4-augustus-gene-77.34(PFE)
	GO:0006826	iron ion transport	5	23	2.57468e-10	1.07622e-08	augustus_masked-Fvb6-1-processed-gene-299.2(PFE);augustus_masked-Fvb6-2-processed-gene-212.7(LSC30);maker-Fvb6-3-augustus-gene-353.35(LSC30);maker-Fvb6-3-augustus-gene-435.62(FER1);maker-Fvb6-4-augustus-gene-77.34(PFE)
	GO:0055076	transition metal ion homeostasis	5	23	2.57468e-10	1.07622e-08	augustus_masked-Fvb6-1-processed-gene-299.2(PFE);augustus_masked-Fvb6-2-processed-gene-212.7(LSC30);maker-Fvb6-3-augustus-gene-353.35(LSC30);maker-Fvb6-3-augustus-gene-435.62(FER1);maker-Fvb6-4-augustus-gene-77.34(PFE)
	GO:0006875	cellular metal ion homeostasis	5	37	3.28046e-09	9.7945e-08	augustus_masked-Fvb6-1-processed-gene-299.2(PFE);augustus_masked-Fvb6-2-processed-gene-212.7(LSC30);maker-Fvb6-3-augustus-gene-353.35(LSC30);maker-Fvb6-3-augustus-gene-435.62(FER1);maker-Fvb6-4-augustus-gene-77.34(PFE)
	GO:0030003	cellular cation homeostasis	5	37	3.28046e-09	9.7945e-08	augustus_masked-Fvb6-1-processed-gene-299.2(PFE);augustus_masked-Fvb6-2-processed-gene-212.7(LSC30);maker-Fvb6-3-augustus-gene-353.35(LSC30);maker-Fvb6-3-augustus-gene-435.62(FER1);maker-Fvb6-4-augustus-gene-77.34(PFE)
	GO:0006873	cellular ion homeostasis	5	49	1.41483e-08	3.69623e-07	augustus_masked-Fvb6-1-processed-gene-299.2(PFE);augustus_masked-Fvb6-2-processed-gene-212.7(LSC30);maker-Fvb6-3-augustus-gene-353.35(LSC30);maker-Fvb6-3-augustus-gene-435.62(FER1);maker-Fvb6-4-augustus-gene-77.34(PFE)
	GO:0055065	metal ion homeostasis	5	56	2.81075e-08	6.52718e-07	augustus_masked-Fvb6-1-processed-gene-299.2(PFE);augustus_masked-Fvb6-2-processed-gene-212.7(LSC30);maker-Fvb6-3-augustus-gene-353.35(LSC30);maker-Fvb6-3-augustus-gene-435.62(FER1);maker-Fvb6-4-augustus-gene-77.34(PFE)
	GO:0055080	cation homeostasis	5	64	5.55748e-08	1.04735e-06	augustus_masked-Fvb6-1-processed-gene-299.2(PFE);augustus_masked-Fvb6-2-processed-gene-212.7(LSC30);maker-Fvb6-3-augustus-gene-353.35(LSC30);maker-Fvb6-3-augustus-gene-435.62(FER1);maker-Fvb6-4-augustus-gene-77.34(PFE)
	GO:0098771	inorganic ion homeostasis	5	64	5.55748e-08	1.04735e-06	augustus_masked-Fvb6-1-processed-gene-299.2(PFE);augustus_masked-Fvb6-2-processed-gene-212.7(LSC30);maker-Fvb6-3-augustus-gene-353.35(LSC30);maker-Fvb6-3-augustus-gene-435.62(FER1);maker-Fvb6-4-augustus-gene-77.34(PFE)
	GO:0055082	cellular chemical homeostasis	5	65	6.01348e-08	1.04735e-06	augustus_masked-Fvb6-1-processed-gene-299.2(PFE);augustus_masked-Fvb6-2-processed-gene-212.7(LSC30);maker-Fvb6-3-augustus-gene-353.35(LSC30);maker-Fvb6-3-augustus-gene-435.62(FER1);maker-Fvb6-4-augustus-gene-77.34(PFE)
	GO:0044710	single-organism metabolic process	32	8680	9.9868e-08	1.60557e-06	MSTRG.43266(--);augustus_masked-Fvb6-4-processed-gene-148.10(AS1);maker-Fvb1-1-augustus-gene-257.54(--);maker-Fvb1-1-augustus-gene-264.51(SRG1);maker-Fvb2-1-augustus-gene-235.54(CYP71A4);maker-Fvb2-2-snap-gene-72.82(FAO2);maker-Fvb2-3-augustus-gene-67.42(BCAT2);maker-Fvb2-3-snap-gene-143.27(LAC14);maker-Fvb2-4-snap-gene-34.50(At5g67130);maker-Fvb3-1-augustus-gene-314.59(AOX4);maker-Fvb3-3-augustu…
	GO:0008199	ferric iron binding	5	19	3.01897e-11	3.95485e-09	augustus_masked-Fvb6-1-processed-gene-299.2(PFE);augustus_masked-Fvb6-2-processed-gene-212.7(LSC30);maker-Fvb6-3-augustus-gene-353.35(LSC30);maker-Fvb6-3-augustus-gene-435.62(FER1);maker-Fvb6-4-augustus-gene-77.34(PFE)
	GO:0016701	oxidoreductase activity, acting on single donors with incorporation of molecular oxygen	7	169	2.02254e-09	1.32476e-07	maker-Fvb4-1-augustus-gene-75.20(LOX1.5);maker-Fvb4-2-augustus-gene-188.15(LOX1.5);maker-Fvb4-2-augustus-gene-5.53(MIOX1);maker-Fvb4-3-snap-gene-241.10(LOX1.5);maker-Fvb4-3-snap-gene-243.37(LOX1.5);maker-Fvb4-3-snap-gene-4.66(MIOX1);maker-Fvb6-4-augustus-gene-287.46(HPD)
	GO ID	Description	blue (638)	All (33793)	pvalue	p.adjust	Genes
blue	GO:0071554	cell wall organization or biogenesis	36	548	1.30746e-10	1.01459e-07	augustus_masked-Fvb1-2-processed-gene-105.5(IRX15-L);augustus_masked-Fvb2-1-processed-gene-183.11(PECS-2.1);augustus_masked-Fvb4-4-processed-gene-159.6(--);maker-Fvb1-2-augustus-gene-175.25(GUX1);maker-Fvb1-2-augustus-gene-26.45(PME53);maker-Fvb1-4-augustus-gene-142.24(GUX1);maker-Fvb2-1-augustus-gene-168.29(PME40);maker-Fvb2-2-augustus-gene-44.63(PME40);maker-Fvb2-3-augustus-gene-13.39(PME40);ma…
	GO:0010410	hemicellulose metabolic process	12	98	3.42918e-07	0.000133052	augustus_masked-Fvb1-2-processed-gene-105.5(IRX15-L);maker-Fvb1-2-augustus-gene-175.25(GUX1);maker-Fvb1-4-augustus-gene-142.24(GUX1);maker-Fvb3-2-augustus-gene-22.46(XTH8);maker-Fvb4-1-augustus-gene-96.43(XTH15);maker-Fvb4-3-augustus-gene-14.39(AXY4);maker-Fvb4-3-snap-gene-150.44(XTH15);maker-Fvb4-4-augustus-gene-14.36(AXY4);maker-Fvb4-4-augustus-gene-147.23(XTH15);maker-Fvb6-2-augustus-gene-327.…
	GO:0010383	cell wall polysaccharide metabolic process	12	102	5.32562e-07	0.000137756	augustus_masked-Fvb1-2-processed-gene-105.5(IRX15-L);maker-Fvb1-2-augustus-gene-175.25(GUX1);maker-Fvb1-4-augustus-gene-142.24(GUX1);maker-Fvb3-2-augustus-gene-22.46(XTH8);maker-Fvb4-1-augustus-gene-96.43(XTH15);maker-Fvb4-3-augustus-gene-14.39(AXY4);maker-Fvb4-3-snap-gene-150.44(XTH15);maker-Fvb4-4-augustus-gene-14.36(AXY4);maker-Fvb4-4-augustus-gene-147.23(XTH15);maker-Fvb6-2-augustus-gene-327.…
	GO:0006284	base-excision repair	8	48	2.9968e-06	0.000406936	maker-Fvb1-1-snap-gene-186.52(--);maker-Fvb1-1-snap-gene-210.50(--);maker-Fvb1-4-snap-gene-64.78(--);maker-Fvb2-1-augustus-gene-258.53(tag);maker-Fvb3-3-augustus-gene-62.34(guaA);maker-Fvb3-4-augustus-gene-226.39(guaA);maker-Fvb4-3-snap-gene-42.91(tag);maker-Fvb5-2-augustus-gene-91.28(--)
	GO:0045229	external encapsulating structure organization	23	402	3.09053e-06	0.000406936	MSTRG.32441(At2g27500);augustus_masked-Fvb2-1-processed-gene-183.11(PECS-2.1);augustus_masked-Fvb4-4-processed-gene-159.6(--);maker-Fvb1-2-augustus-gene-26.45(PME53);maker-Fvb2-1-augustus-gene-168.29(PME40);maker-Fvb2-2-augustus-gene-44.63(PME40);maker-Fvb2-3-augustus-gene-13.39(PME40);maker-Fvb3-2-augustus-gene-312.33(EXPA1);maker-Fvb3-2-snap-gene-254.34(EXPA6);maker-Fvb3-3-augustus-gene-295.41(…
	GO:0010411	xyloglucan metabolic process	9	64	3.14642e-06	0.000406936	maker-Fvb3-2-augustus-gene-22.46(XTH8);maker-Fvb4-1-augustus-gene-96.43(XTH15);maker-Fvb4-3-augustus-gene-14.39(AXY4);maker-Fvb4-3-snap-gene-150.44(XTH15);maker-Fvb4-4-augustus-gene-14.36(AXY4);maker-Fvb4-4-augustus-gene-147.23(XTH15);maker-Fvb6-2-augustus-gene-327.64(XTH9);maker-Fvb6-3-augustus-gene-313.47(XTH32);maker-Fvb6-4-augustus-gene-117.23(XTH32)
	GO:0003824	catalytic activity	532	24087	5.44823e-13	2.00495e-10	MSTRG.16612(--);MSTRG.32441(At2g27500);MSTRG.76701(--);MSTRG.79727(CHI1);MSTRG.79777(SERK2);MSTRG.9250(--);augustus_masked-Fvb1-1-processed-gene-112.8(PUB27);augustus_masked-Fvb1-1-processed-gene-120.1(ABCG5);augustus_masked-Fvb1-1-processed-gene-213.10(BGAL3);augustus_masked-Fvb1-1-processed-gene-221.7(PER64);augustus_masked-Fvb1-2-processed-gene-74.9(PER64);augustus_masked-Fvb1-2-processed-gene…
	GO:0016798	hydrolase activity, acting on glycosyl bonds	54	1266	4.49879e-09	8.27778e-07	MSTRG.32441(At2g27500);augustus_masked-Fvb1-1-processed-gene-213.10(BGAL3);augustus_masked-Fvb1-3-processed-gene-68.0(BGAL3);augustus_masked-Fvb4-3-processed-gene-318.15(At5g58090);augustus_masked-Fvb5-2-processed-gene-236.2(BXL7);augustus_masked-Fvb6-1-processed-gene-22.5(ADPG2);maker-Fvb1-1-augustus-gene-246.66(At5g56590);maker-Fvb1-4-augustus-gene-27.60(At5g56590);maker-Fvb1-4-snap-gene-59.64(…
	GO:0004553	hydrolase activity, hydrolyzing O-glycosyl compounds	50	1204	3.89994e-08	4.78392e-06	MSTRG.32441(At2g27500);augustus_masked-Fvb1-1-processed-gene-213.10(BGAL3);augustus_masked-Fvb1-3-processed-gene-68.0(BGAL3);augustus_masked-Fvb4-3-processed-gene-318.15(At5g58090);augustus_masked-Fvb5-2-processed-gene-236.2(BXL7);augustus_masked-Fvb6-1-processed-gene-22.5(ADPG2);maker-Fvb1-1-augustus-gene-246.66(At5g56590);maker-Fvb1-4-augustus-gene-27.60(At5g56590);maker-Fvb1-4-snap-gene-59.64(…
	GO:0000234	phosphoethanolamine N-methyltransferase activity	4	4	9.84109e-08	9.0538e-06	maker-Fvb5-1-augustus-gene-106.36(NMT2);maker-Fvb5-2-augustus-gene-98.45(NMT2);maker-Fvb5-3-snap-gene-182.67(NMT1);maker-Fvb5-4-augustus-gene-78.44(NMT1)
	GO:0016491	oxidoreductase activity	124	4382	1.57348e-07	1.15808e-05	MSTRG.79777(SERK2);augustus_masked-Fvb1-1-processed-gene-221.7(PER64);augustus_masked-Fvb1-2-processed-gene-74.9(PER64);augustus_masked-Fvb1-3-processed-gene-87.0(PER10);augustus_masked-Fvb2-1-processed-gene-238.5(At2g24580);augustus_masked-Fvb2-2-processed-gene-13.14(SLD1);augustus_masked-Fvb2-3-processed-gene-47.18(At2g24580);augustus_masked-Fvb2-4-processed-gene-223.7(SLD1);augustus_masked-Fvb…
	GO:0005199	structural constituent of cell wall	5	13	1.98737e-06	0.000112937	augustus_masked-Fvb4-4-processed-gene-159.6(--);maker-Fvb4-3-augustus-gene-60.40(--);maker-Fvb4-3-augustus-gene-75.27(--);maker-Fvb4-4-snap-gene-160.30(--);snap_masked-Fvb3-3-processed-gene-175.24(--)
	GO:0004185	serine-type carboxypeptidase activity	12	123	2.14825e-06	0.000112937	maker-Fvb1-3-augustus-gene-5.59(SCPL24);maker-Fvb2-1-snap-gene-221.36(SCPL7);maker-Fvb2-2-augustus-gene-118.52(SCPL42);maker-Fvb2-2-augustus-gene-212.31(SCPL14);maker-Fvb2-2-augustus-gene-213.27(SCPL18);maker-Fvb2-3-augustus-gene-216.39(SCPL18);maker-Fvb2-4-augustus-gene-15.44(SCPL18);maker-Fvb2-4-augustus-gene-16.33(SCPL18);maker-Fvb2-4-snap-gene-15.54(SCPL18);maker-Fvb4-4-augustus-gene-244.37(S…
	GO:0005576	extracellular region	24	435	2.02951e-07	1.70583e-05	augustus_masked-Fvb2-2-processed-gene-218.4(PRB1);augustus_masked-Fvb2-4-processed-gene-12.3(PRB1);augustus_masked-Fvb4-3-processed-gene-215.1(PR-1);augustus_masked-Fvb6-1-processed-gene-78.2(LAC21);maker-Fvb1-3-augustus-gene-172.50(TT10);maker-Fvb3-2-augustus-gene-22.46(XTH8);maker-Fvb3-2-augustus-gene-312.33(EXPA1);maker-Fvb3-2-snap-gene-254.34(EXPA6);maker-Fvb3-3-augustus-gene-295.41(EXPA1);ma…
	GO:0016020	membrane	142	6362	2.6447e-07	1.70583e-05	MSTRG.32441(At2g27500);MSTRG.79727(CHI1);MSTRG.79777(SERK2);augustus_masked-Fvb1-1-processed-gene-120.1(ABCG5);augustus_masked-Fvb1-2-processed-gene-217.7(PILS2);augustus_masked-Fvb1-3-processed-gene-234.1(PILS2);augustus_masked-Fvb2-2-processed-gene-13.14(SLD1);augustus_masked-Fvb2-2-processed-gene-211.0(ABCG8);augustus_masked-Fvb2-3-processed-gene-168.12(KCS4);augustus_masked-Fvb2-3-processed-g…
	GO ID	Description	brown (738)	All (33793)	pvalue	p.adjust	Genes
brown	GO:0065007	biological regulation	195	6066	5.06294e-09	2.29037e-06	MSTRG.2390(--);MSTRG.3170(--);MSTRG.32442(At2g27500);MSTRG.50077(At5g05130);augustus_masked-Fvb1-1-processed-gene-193.6(ERF008);augustus_masked-Fvb1-2-processed-gene-143.3(ERF060);augustus_masked-Fvb1-3-processed-gene-93.5(ERF008);augustus_masked-Fvb1-4-processed-gene-90.12(BT4);augustus_masked-Fvb2-1-processed-gene-223.5(RAP2-1);augustus_masked-Fvb2-1-processed-gene-232.14(DREB3);augustus_masked…
	GO:0050794	regulation of cellular process	182	5579	6.88981e-09	2.29037e-06	MSTRG.2390(--);MSTRG.3170(--);MSTRG.32442(At2g27500);MSTRG.50077(At5g05130);augustus_masked-Fvb1-1-processed-gene-193.6(ERF008);augustus_masked-Fvb1-2-processed-gene-143.3(ERF060);augustus_masked-Fvb1-3-processed-gene-93.5(ERF008);augustus_masked-Fvb1-4-processed-gene-90.12(BT4);augustus_masked-Fvb2-1-processed-gene-223.5(RAP2-1);augustus_masked-Fvb2-1-processed-gene-232.14(DREB3);augustus_masked…
	GO:0050789	regulation of biological process	189	5869	8.50384e-09	2.29037e-06	MSTRG.2390(--);MSTRG.3170(--);MSTRG.32442(At2g27500);MSTRG.50077(At5g05130);augustus_masked-Fvb1-1-processed-gene-193.6(ERF008);augustus_masked-Fvb1-2-processed-gene-143.3(ERF060);augustus_masked-Fvb1-3-processed-gene-93.5(ERF008);augustus_masked-Fvb1-4-processed-gene-90.12(BT4);augustus_masked-Fvb2-1-processed-gene-223.5(RAP2-1);augustus_masked-Fvb2-1-processed-gene-232.14(DREB3);augustus_masked…
	GO:1901642	nucleoside transmembrane transport	7	19	9.23332e-08	1.86513e-05	augustus_masked-Fvb3-2-processed-gene-16.11(ENT3);maker-Fvb3-1-snap-gene-300.54(ENT3);maker-Fvb3-3-augustus-gene-3.40(ENT3);maker-Fvb3-4-snap-gene-274.58(ENT3);maker-Fvb6-1-augustus-gene-57.67(ENT3);maker-Fvb6-2-augustus-gene-326.47(ENT3);maker-Fvb6-4-augustus-gene-319.39(ENT3)
	GO:0015858	nucleoside transport	7	20	1.39371e-07	2.25224e-05	augustus_masked-Fvb3-2-processed-gene-16.11(ENT3);maker-Fvb3-1-snap-gene-300.54(ENT3);maker-Fvb3-3-augustus-gene-3.40(ENT3);maker-Fvb3-4-snap-gene-274.58(ENT3);maker-Fvb6-1-augustus-gene-57.67(ENT3);maker-Fvb6-2-augustus-gene-326.47(ENT3);maker-Fvb6-4-augustus-gene-319.39(ENT3)
	GO:0019287	isopentenyl diphosphate biosynthetic process, mevalonate pathway	4	4	2.25662e-07	3.03892e-05	maker-Fvb7-1-snap-gene-54.38(MVD2);maker-Fvb7-2-snap-gene-50.30(MVD2);maker-Fvb7-3-augustus-gene-188.31(MVD2);maker-Fvb7-4-snap-gene-177.60(MVD2)
	GO:0003700	transcription factor activity, sequence-specific DNA binding	85	1539	2.88012e-17	1.06365e-14	augustus_masked-Fvb1-1-processed-gene-193.6(ERF008);augustus_masked-Fvb1-2-processed-gene-143.3(ERF060);augustus_masked-Fvb1-3-processed-gene-93.5(ERF008);augustus_masked-Fvb2-1-processed-gene-223.5(RAP2-1);augustus_masked-Fvb2-1-processed-gene-232.14(DREB3);augustus_masked-Fvb2-2-processed-gene-2.14(ERF011);augustus_masked-Fvb2-4-processed-gene-233.4(ERF011);augustus_masked-Fvb3-2-processed-gene…
	GO:0001071	nucleic acid binding transcription factor activity	85	1555	5.29181e-17	1.06365e-14	augustus_masked-Fvb1-1-processed-gene-193.6(ERF008);augustus_masked-Fvb1-2-processed-gene-143.3(ERF060);augustus_masked-Fvb1-3-processed-gene-93.5(ERF008);augustus_masked-Fvb2-1-processed-gene-223.5(RAP2-1);augustus_masked-Fvb2-1-processed-gene-232.14(DREB3);augustus_masked-Fvb2-2-processed-gene-2.14(ERF011);augustus_masked-Fvb2-4-processed-gene-233.4(ERF011);augustus_masked-Fvb3-2-processed-gene…
	GO:0043565	sequence-specific DNA binding	48	796	1.44301e-11	1.93364e-09	augustus_masked-Fvb3-1-processed-gene-278.15(DOGL4);augustus_masked-Fvb3-2-processed-gene-4.5(WRKY28);augustus_masked-Fvb3-2-processed-gene-40.0(WRKY65);augustus_masked-Fvb3-2-processed-gene-41.3(DOGL4);augustus_masked-Fvb5-1-processed-gene-267.8(AHL17);augustus_masked-Fvb5-2-processed-gene-217.4(AHL17);augustus_masked-Fvb5-3-processed-gene-38.12(AHL17);augustus_masked-Fvb5-4-processed-gene-217.1…
	GO:0001871	pattern binding	20	240	8.4306e-08	6.53143e-06	augustus_masked-Fvb3-1-processed-gene-264.10(WAK5);augustus_masked-Fvb5-3-processed-gene-250.5(ATL22);augustus_masked-Fvb6-1-processed-gene-93.15(WAKL1);augustus_masked-Fvb7-2-processed-gene-232.5(WAKL20);maker-Fvb1-4-augustus-gene-71.30(WAKL14);maker-Fvb3-1-snap-gene-264.57(WAK2);maker-Fvb3-2-augustus-gene-55.44(WAK2);maker-Fvb3-2-augustus-gene-61.46(WAK2);maker-Fvb3-2-snap-gene-55.63(WAK2);make…
	GO:0030247	polysaccharide binding	20	240	8.4306e-08	6.53143e-06	augustus_masked-Fvb3-1-processed-gene-264.10(WAK5);augustus_masked-Fvb5-3-processed-gene-250.5(ATL22);augustus_masked-Fvb6-1-processed-gene-93.15(WAKL1);augustus_masked-Fvb7-2-processed-gene-232.5(WAKL20);maker-Fvb1-4-augustus-gene-71.30(WAKL14);maker-Fvb3-1-snap-gene-264.57(WAK2);maker-Fvb3-2-augustus-gene-55.44(WAK2);maker-Fvb3-2-augustus-gene-61.46(WAK2);maker-Fvb3-2-snap-gene-55.63(WAK2);make…
	GO:0003824	catalytic activity	557	24087	9.74841e-08	6.53143e-06	MSTRG.32442(At2g27500);MSTRG.37182(--);MSTRG.50077(At5g05130);MSTRG.66373(--);augustus_masked-Fvb1-1-processed-gene-163.9(UGT91A1);augustus_masked-Fvb1-1-processed-gene-175.3(At1g64760);augustus_masked-Fvb1-1-processed-gene-257.4(At5g20050);augustus_masked-Fvb1-1-processed-gene-48.5(At1g64760);augustus_masked-Fvb1-2-processed-gene-141.3(GT17);augustus_masked-Fvb1-2-processed-gene-71.20(PSAT1);aug…
	GO:0004163	diphosphomevalonate decarboxylase activity	4	4	1.5168e-07	8.71076e-06	maker-Fvb7-1-snap-gene-54.38(MVD2);maker-Fvb7-2-snap-gene-50.30(MVD2);maker-Fvb7-3-augustus-gene-188.31(MVD2);maker-Fvb7-4-snap-gene-177.60(MVD2)
	GO:0005337	nucleoside transmembrane transporter activity	7	23	2.14464e-07	1.07768e-05	augustus_masked-Fvb3-2-processed-gene-16.11(ENT3);maker-Fvb3-1-snap-gene-300.54(ENT3);maker-Fvb3-3-augustus-gene-3.40(ENT3);maker-Fvb3-4-snap-gene-274.58(ENT3);maker-Fvb6-1-augustus-gene-57.67(ENT3);maker-Fvb6-2-augustus-gene-326.47(ENT3);maker-Fvb6-4-augustus-gene-319.39(ENT3)
	GO:0016020	membrane	132	6362	8.40161e-08	7.39342e-06	MSTRG.32442(At2g27500);MSTRG.68291(LTI6B);augustus_masked-Fvb1-4-processed-gene-108.7(PUMP5);augustus_masked-Fvb2-3-processed-gene-100.6(ACA12);augustus_masked-Fvb3-1-processed-gene-19.10(CCME);augustus_masked-Fvb3-1-processed-gene-300.2(STC);augustus_masked-Fvb3-2-processed-gene-16.11(ENT3);augustus_masked-Fvb3-2-processed-gene-22.8(GPT2);augustus_masked-Fvb3-2-processed-gene-307.12(At3g13620);a…
	GO ID	Description	darkolivegreen (54)	All (33793)	pvalue	p.adjust	Genes
darkolivegreen	GO:0006468	protein phosphorylation	18	3768	1.24533e-05	0.00119033	augustus_masked-Fvb3-2-processed-gene-34.12(ILK1);augustus_masked-Fvb5-4-processed-gene-154.1(LYK5);augustus_masked-Fvb7-1-processed-gene-281.12(At4g25390);augustus_masked-Fvb7-3-processed-gene-8.11(At4g25390);maker-Fvb1-3-augustus-gene-29.36(RLK5);maker-Fvb2-1-augustus-gene-8.36(IKU2);maker-Fvb2-3-augustus-gene-58.51(trc);maker-Fvb3-1-augustus-gene-283.38(ILK1);maker-Fvb3-1-augustus-gene-283.39(…
	GO:0006464	cellular protein modification process	22	5544	1.81407e-05	0.00119033	augustus_masked-Fvb3-2-processed-gene-34.12(ILK1);augustus_masked-Fvb5-4-processed-gene-154.1(LYK5);augustus_masked-Fvb7-1-processed-gene-280.6(XLT2);augustus_masked-Fvb7-1-processed-gene-281.12(At4g25390);augustus_masked-Fvb7-3-processed-gene-8.11(At4g25390);maker-Fvb1-3-augustus-gene-29.36(RLK5);maker-Fvb2-1-augustus-gene-8.36(IKU2);maker-Fvb2-3-augustus-gene-58.51(trc);maker-Fvb3-1-augustus-ge…
	GO:0036211	protein modification process	22	5549	1.84072e-05	0.00119033	augustus_masked-Fvb3-2-processed-gene-34.12(ILK1);augustus_masked-Fvb5-4-processed-gene-154.1(LYK5);augustus_masked-Fvb7-1-processed-gene-280.6(XLT2);augustus_masked-Fvb7-1-processed-gene-281.12(At4g25390);augustus_masked-Fvb7-3-processed-gene-8.11(At4g25390);maker-Fvb1-3-augustus-gene-29.36(RLK5);maker-Fvb2-1-augustus-gene-8.36(IKU2);maker-Fvb2-3-augustus-gene-58.51(trc);maker-Fvb3-1-augustus-ge…
	GO:0015914	phospholipid transport	3	37	2.88365e-05	0.00139857	maker-Fvb3-3-augustus-gene-217.31(pitA);maker-Fvb3-4-augustus-gene-80.38(Pitpna);snap_masked-Fvb3-2-processed-gene-236.33(pitA)
	GO:0016310	phosphorylation	18	4107	4.03486e-05	0.00146547	augustus_masked-Fvb3-2-processed-gene-34.12(ILK1);augustus_masked-Fvb5-4-processed-gene-154.1(LYK5);augustus_masked-Fvb7-1-processed-gene-281.12(At4g25390);augustus_masked-Fvb7-3-processed-gene-8.11(At4g25390);maker-Fvb1-3-augustus-gene-29.36(RLK5);maker-Fvb2-1-augustus-gene-8.36(IKU2);maker-Fvb2-3-augustus-gene-58.51(trc);maker-Fvb3-1-augustus-gene-283.38(ILK1);maker-Fvb3-1-augustus-gene-283.39(…
	GO:0043412	macromolecule modification	22	5871	4.53238e-05	0.00146547	augustus_masked-Fvb3-2-processed-gene-34.12(ILK1);augustus_masked-Fvb5-4-processed-gene-154.1(LYK5);augustus_masked-Fvb7-1-processed-gene-280.6(XLT2);augustus_masked-Fvb7-1-processed-gene-281.12(At4g25390);augustus_masked-Fvb7-3-processed-gene-8.11(At4g25390);maker-Fvb1-3-augustus-gene-29.36(RLK5);maker-Fvb2-1-augustus-gene-8.36(IKU2);maker-Fvb2-3-augustus-gene-58.51(trc);maker-Fvb3-1-augustus-ge…
	GO:0016301	kinase activity	20	4307	1.35673e-06	0.000157381	augustus_masked-Fvb3-2-processed-gene-34.12(ILK1);augustus_masked-Fvb5-4-processed-gene-154.1(LYK5);augustus_masked-Fvb7-1-processed-gene-281.12(At4g25390);augustus_masked-Fvb7-3-processed-gene-8.11(At4g25390);maker-Fvb1-3-augustus-gene-29.36(RLK5);maker-Fvb2-1-augustus-gene-8.36(IKU2);maker-Fvb2-3-augustus-gene-58.51(trc);maker-Fvb3-1-augustus-gene-283.38(ILK1);maker-Fvb3-1-augustus-gene-283.39(…
	GO:0016773	phosphotransferase activity, alcohol group as acceptor	19	4181	3.70127e-06	0.000163995	augustus_masked-Fvb3-2-processed-gene-34.12(ILK1);augustus_masked-Fvb5-4-processed-gene-154.1(LYK5);augustus_masked-Fvb7-1-processed-gene-281.12(At4g25390);augustus_masked-Fvb7-3-processed-gene-8.11(At4g25390);maker-Fvb1-3-augustus-gene-29.36(RLK5);maker-Fvb2-1-augustus-gene-8.36(IKU2);maker-Fvb2-3-augustus-gene-58.51(trc);maker-Fvb3-1-augustus-gene-283.38(ILK1);maker-Fvb3-1-augustus-gene-283.39(…
	GO:0004672	protein kinase activity	18	3815	4.24125e-06	0.000163995	augustus_masked-Fvb3-2-processed-gene-34.12(ILK1);augustus_masked-Fvb5-4-processed-gene-154.1(LYK5);augustus_masked-Fvb7-1-processed-gene-281.12(At4g25390);augustus_masked-Fvb7-3-processed-gene-8.11(At4g25390);maker-Fvb1-3-augustus-gene-29.36(RLK5);maker-Fvb2-1-augustus-gene-8.36(IKU2);maker-Fvb2-3-augustus-gene-58.51(trc);maker-Fvb3-1-augustus-gene-283.38(ILK1);maker-Fvb3-1-augustus-gene-283.39(…
	GO:0016772	transferase activity, transferring phosphorus-containing groups	20	4949	1.12492e-05	0.000326227	augustus_masked-Fvb3-2-processed-gene-34.12(ILK1);augustus_masked-Fvb5-4-processed-gene-154.1(LYK5);augustus_masked-Fvb7-1-processed-gene-281.12(At4g25390);augustus_masked-Fvb7-3-processed-gene-8.11(At4g25390);maker-Fvb1-3-augustus-gene-29.36(RLK5);maker-Fvb2-1-augustus-gene-8.36(IKU2);maker-Fvb2-3-augustus-gene-58.51(trc);maker-Fvb3-1-augustus-gene-283.38(ILK1);maker-Fvb3-1-augustus-gene-283.39(…
	GO:0005548	phospholipid transporter activity	3	37	2.04114e-05	0.000473545	maker-Fvb3-3-augustus-gene-217.31(pitA);maker-Fvb3-4-augustus-gene-80.38(Pitpna);snap_masked-Fvb3-2-processed-gene-236.33(pitA)
	GO:0005319	lipid transporter activity	3	45	3.69749e-05	0.000714848	maker-Fvb3-3-augustus-gene-217.31(pitA);maker-Fvb3-4-augustus-gene-80.38(Pitpna);snap_masked-Fvb3-2-processed-gene-236.33(pitA)
	GO:0035639	purine ribonucleoside triphosphate binding	23	7344	0.000124318	0.00158094	augustus_masked-Fvb3-2-processed-gene-34.12(ILK1);augustus_masked-Fvb5-4-processed-gene-154.1(LYK5);augustus_masked-Fvb6-3-processed-gene-26.3(AATP1);augustus_masked-Fvb6-4-processed-gene-0.2(AATP1);augustus_masked-Fvb7-1-processed-gene-281.12(At4g25390);augustus_masked-Fvb7-3-processed-gene-8.11(At4g25390);maker-Fvb1-2-augustus-gene-140.43(RABH1E);maker-Fvb1-3-augustus-gene-29.36(RLK5);maker-Fvb…
	GO:0043167	ion binding	35	14173	0.000133939	0.00158094	augustus_masked-Fvb3-2-processed-gene-34.12(ILK1);augustus_masked-Fvb4-4-processed-gene-30.8(SBH1);augustus_masked-Fvb5-4-processed-gene-154.1(LYK5);augustus_masked-Fvb6-3-processed-gene-26.3(AATP1);augustus_masked-Fvb6-4-processed-gene-0.2(AATP1);augustus_masked-Fvb7-1-processed-gene-281.12(At4g25390);augustus_masked-Fvb7-3-processed-gene-8.11(At4g25390);maker-Fvb1-2-augustus-gene-140.43(RABH1E)…
	GO:0000166	nucleotide binding	26	8972	0.000136288	0.00158094	augustus_masked-Fvb3-2-processed-gene-34.12(ILK1);augustus_masked-Fvb3-4-processed-gene-227.5(ACA8);augustus_masked-Fvb5-4-processed-gene-154.1(LYK5);augustus_masked-Fvb6-3-processed-gene-26.3(AATP1);augustus_masked-Fvb6-4-processed-gene-0.2(AATP1);augustus_masked-Fvb7-1-processed-gene-281.12(At4g25390);augustus_masked-Fvb7-3-processed-gene-8.11(At4g25390);maker-Fvb1-2-augustus-gene-140.43(RABH1E…
	GO ID	Description	lightgreen (286)	All (33793)	pvalue	p.adjust	Genes
lightgreen	GO:0051560	mitochondrial calcium ion homeostasis	4	11	1.58216e-06	0.00061041	maker-Fvb3-2-augustus-gene-288.42(At1g57610);maker-Fvb3-3-augustus-gene-268.39(At1g57610);maker-Fvb3-4-augustus-gene-31.45(At1g57610);snap_masked-Fvb3-1-processed-gene-29.15(At1g57610)
	GO:0006874	cellular calcium ion homeostasis	4	15	6.37172e-06	0.00061041	maker-Fvb3-2-augustus-gene-288.42(At1g57610);maker-Fvb3-3-augustus-gene-268.39(At1g57610);maker-Fvb3-4-augustus-gene-31.45(At1g57610);snap_masked-Fvb3-1-processed-gene-29.15(At1g57610)
	GO:0055074	calcium ion homeostasis	4	15	6.37172e-06	0.00061041	maker-Fvb3-2-augustus-gene-288.42(At1g57610);maker-Fvb3-3-augustus-gene-268.39(At1g57610);maker-Fvb3-4-augustus-gene-31.45(At1g57610);snap_masked-Fvb3-1-processed-gene-29.15(At1g57610)
	GO:0072503	cellular divalent inorganic cation homeostasis	4	15	6.37172e-06	0.00061041	maker-Fvb3-2-augustus-gene-288.42(At1g57610);maker-Fvb3-3-augustus-gene-268.39(At1g57610);maker-Fvb3-4-augustus-gene-31.45(At1g57610);snap_masked-Fvb3-1-processed-gene-29.15(At1g57610)
	GO:0072507	divalent inorganic cation homeostasis	4	15	6.37172e-06	0.00061041	maker-Fvb3-2-augustus-gene-288.42(At1g57610);maker-Fvb3-3-augustus-gene-268.39(At1g57610);maker-Fvb3-4-augustus-gene-31.45(At1g57610);snap_masked-Fvb3-1-processed-gene-29.15(At1g57610)
	GO:0016567	protein ubiquitination	15	448	7.65852e-06	0.000611405	augustus_masked-Fvb3-3-processed-gene-146.5(PUB24);augustus_masked-Fvb4-1-processed-gene-184.0(PUB21);augustus_masked-Fvb4-2-processed-gene-20.10(PUB21);augustus_masked-Fvb4-3-processed-gene-22.8(PUB21);augustus_masked-Fvb4-4-processed-gene-22.11(PUB21);augustus_masked-Fvb5-1-processed-gene-108.14(PUB21);augustus_masked-Fvb5-3-processed-gene-179.5(PUB21);augustus_masked-Fvb5-4-processed-gene-80.1…
	GO:0004842	ubiquitin-protein transferase activity	15	464	1.6663e-06	0.000195511	augustus_masked-Fvb3-3-processed-gene-146.5(PUB24);augustus_masked-Fvb4-1-processed-gene-184.0(PUB21);augustus_masked-Fvb4-2-processed-gene-20.10(PUB21);augustus_masked-Fvb4-3-processed-gene-22.8(PUB21);augustus_masked-Fvb4-4-processed-gene-22.11(PUB21);augustus_masked-Fvb5-1-processed-gene-108.14(PUB21);augustus_masked-Fvb5-3-processed-gene-179.5(PUB21);augustus_masked-Fvb5-4-processed-gene-80.1…
	GO:0003700	transcription factor activity, sequence-specific DNA binding	29	1539	2.73849e-06	0.000195511	augustus_masked-Fvb2-1-processed-gene-29.0(ERF109);augustus_masked-Fvb2-3-processed-gene-187.16(ERF109);augustus_masked-Fvb2-4-processed-gene-163.9(ERF1B);augustus_masked-Fvb2-4-processed-gene-36.2(ERF109);augustus_masked-Fvb2-4-processed-gene-36.4(ERF109);augustus_masked-Fvb5-3-processed-gene-265.4(ERF026);augustus_masked-Fvb5-3-processed-gene-265.5(DREB1D);augustus_masked-Fvb5-3-processed-gene-…
	GO:0019787	ubiquitin-like protein transferase activity	15	489	3.15547e-06	0.000195511	augustus_masked-Fvb3-3-processed-gene-146.5(PUB24);augustus_masked-Fvb4-1-processed-gene-184.0(PUB21);augustus_masked-Fvb4-2-processed-gene-20.10(PUB21);augustus_masked-Fvb4-3-processed-gene-22.8(PUB21);augustus_masked-Fvb4-4-processed-gene-22.11(PUB21);augustus_masked-Fvb5-1-processed-gene-108.14(PUB21);augustus_masked-Fvb5-3-processed-gene-179.5(PUB21);augustus_masked-Fvb5-4-processed-gene-80.1…
	GO:0001071	nucleic acid binding transcription factor activity	29	1555	3.34207e-06	0.000195511	augustus_masked-Fvb2-1-processed-gene-29.0(ERF109);augustus_masked-Fvb2-3-processed-gene-187.16(ERF109);augustus_masked-Fvb2-4-processed-gene-163.9(ERF1B);augustus_masked-Fvb2-4-processed-gene-36.2(ERF109);augustus_masked-Fvb2-4-processed-gene-36.4(ERF109);augustus_masked-Fvb5-3-processed-gene-265.4(ERF026);augustus_masked-Fvb5-3-processed-gene-265.5(DREB1D);augustus_masked-Fvb5-3-processed-gene-…
	GO:0005516	calmodulin binding	6	63	6.22855e-06	0.000291496	augustus_masked-Fvb5-2-processed-gene-79.12(--);maker-Fvb1-1-augustus-gene-177.35(ACA2);maker-Fvb1-2-augustus-gene-113.45(ACA2);maker-Fvb1-3-augustus-gene-102.43(ACA2);maker-Fvb1-4-augustus-gene-91.42(ACA2);snap_masked-Fvb5-3-processed-gene-201.14(--)
	GO:0016021	integral component of membrane	51	2836	1.17349e-12	6.45417e-11	augustus_masked-Fvb1-2-processed-gene-147.4(ACA2);augustus_masked-Fvb2-1-processed-gene-259.18(HOS3);augustus_masked-Fvb2-3-processed-gene-28.8(HOS3);augustus_masked-Fvb6-3-processed-gene-19.8(ALA8);maker-Fvb1-1-augustus-gene-177.35(ACA2);maker-Fvb1-1-augustus-gene-204.34(LYK4);maker-Fvb1-1-augustus-gene-226.60(ACD6);maker-Fvb1-1-snap-gene-226.66(--);maker-Fvb1-2-augustus-gene-113.45(ACA2);maker-…
	GO:0031224	intrinsic component of membrane	51	2935	4.63978e-12	1.27594e-10	augustus_masked-Fvb1-2-processed-gene-147.4(ACA2);augustus_masked-Fvb2-1-processed-gene-259.18(HOS3);augustus_masked-Fvb2-3-processed-gene-28.8(HOS3);augustus_masked-Fvb6-3-processed-gene-19.8(ALA8);maker-Fvb1-1-augustus-gene-177.35(ACA2);maker-Fvb1-1-augustus-gene-204.34(LYK4);maker-Fvb1-1-augustus-gene-226.60(ACD6);maker-Fvb1-1-snap-gene-226.66(--);maker-Fvb1-2-augustus-gene-113.45(ACA2);maker-…
	GO:0016020	membrane	72	6362	4.41942e-09	8.10226e-08	augustus_masked-Fvb1-2-processed-gene-147.4(ACA2);augustus_masked-Fvb2-1-processed-gene-259.18(HOS3);augustus_masked-Fvb2-3-processed-gene-28.8(HOS3);augustus_masked-Fvb3-1-processed-gene-6.16(At3g13620);augustus_masked-Fvb6-3-processed-gene-19.8(ALA8);augustus_masked-Fvb7-3-processed-gene-81.2(NPF2.7);maker-Fvb1-1-augustus-gene-177.35(ACA2);maker-Fvb1-1-augustus-gene-204.34(LYK4);maker-Fvb1-1-au…
	GO:0044425	membrane part	52	3699	8.97443e-09	1.23398e-07	augustus_masked-Fvb1-2-processed-gene-147.4(ACA2);augustus_masked-Fvb2-1-processed-gene-259.18(HOS3);augustus_masked-Fvb2-3-processed-gene-28.8(HOS3);augustus_masked-Fvb6-3-processed-gene-19.8(ALA8);maker-Fvb1-1-augustus-gene-177.35(ACA2);maker-Fvb1-1-augustus-gene-204.34(LYK4);maker-Fvb1-1-augustus-gene-226.60(ACD6);maker-Fvb1-1-snap-gene-226.66(--);maker-Fvb1-2-augustus-gene-113.45(ACA2);maker-…
	GO ID	Description	midnightblue (113)	All (33793)	pvalue	p.adjust	Genes
midnightblue	GO:0006817	phosphate ion transport	3	30	0.000138386	0.011848	augustus_masked-Fvb7-2-processed-gene-252.13(PHT1-2);maker-Fvb7-2-snap-gene-281.78(PHT1-11);maker-Fvb7-2-snap-gene-318.78(PHT1-11)
	GO:0016310	phosphorylation	28	4107	0.000161672	0.011848	augustus_masked-Fvb1-3-processed-gene-117.8(LECRK91);augustus_masked-Fvb4-1-processed-gene-190.6(At4g39110);maker-Fvb1-2-snap-gene-126.36(LECRK91);maker-Fvb1-4-snap-gene-108.65(LECRK91);maker-Fvb2-1-snap-gene-237.59(PRK4);maker-Fvb2-3-snap-gene-48.75(PRK4);maker-Fvb2-4-snap-gene-244.73(PRK4);maker-Fvb3-3-augustus-gene-131.25(At2g26730);maker-Fvb3-3-snap-gene-164.38(ILK1);maker-Fvb3-4-augustus-gen…
	GO:0003824	catalytic activity	108	24087	1.03694e-08	1.69021e-06	MSTRG.34780(--);MSTRG.45896(TUBB5);augustus_masked-Fvb1-3-processed-gene-117.8(LECRK91);augustus_masked-Fvb2-4-processed-gene-233.17(SBT1.7);augustus_masked-Fvb4-1-processed-gene-190.6(At4g39110);augustus_masked-Fvb4-3-processed-gene-151.7(UGT75L6);augustus_masked-Fvb4-3-processed-gene-82.8(--);augustus_masked-Fvb5-1-processed-gene-7.4(SBT1.7);augustus_masked-Fvb5-1-processed-gene-7.8(SBT1.2);aug…
	GO:0030145	manganese ion binding	8	149	2.17531e-08	1.77288e-06	augustus_masked-Fvb3-1-processed-gene-287.15(Os09g0568700);augustus_masked-Fvb3-3-processed-gene-17.5(Os09g0568700);augustus_masked-Fvb3-4-processed-gene-146.7(Os09g0568700);maker-Fvb3-1-augustus-gene-264.42(At5g38940);maker-Fvb3-2-augustus-gene-57.44(Os08g0189500);maker-Fvb3-4-augustus-gene-235.57(Os08g0189500);maker-Fvb3-4-snap-gene-235.70(At5g38940);snap_masked-Fvb3-4-processed-gene-248.24(Os0…
	GO:0045735	nutrient reservoir activity	8	178	8.64483e-08	4.69703e-06	augustus_masked-Fvb3-1-processed-gene-287.15(Os09g0568700);augustus_masked-Fvb3-3-processed-gene-17.5(Os09g0568700);augustus_masked-Fvb3-4-processed-gene-146.7(Os09g0568700);maker-Fvb3-1-augustus-gene-264.42(At5g38940);maker-Fvb3-2-augustus-gene-57.44(Os08g0189500);maker-Fvb3-4-augustus-gene-235.57(Os08g0189500);maker-Fvb3-4-snap-gene-235.70(At5g38940);snap_masked-Fvb3-4-processed-gene-248.24(Os0…
	GO:0004096	catalase activity	3	9	2.31568e-06	9.43641e-05	maker-Fvb3-1-augustus-gene-16.40(fadD28);maker-Fvb3-2-augustus-gene-300.33(fadD28);maker-Fvb3-4-snap-gene-26.63(--)
	GO:0016887	ATPase activity	12	904	2.39626e-05	0.000781181	augustus_masked-Fvb5-3-processed-gene-181.12(ABCG1);augustus_masked-Fvb5-4-processed-gene-79.4(ABCG1);maker-Fvb3-4-augustus-gene-173.42(ABCB15);maker-Fvb4-1-augustus-gene-139.33(ABCB15);maker-Fvb5-1-snap-gene-107.65(ABCG1);maker-Fvb5-2-snap-gene-99.63(ABCG6);maker-Fvb6-1-augustus-gene-83.47(ABCG11);maker-Fvb6-2-snap-gene-18.61(ABCB19);maker-Fvb6-3-augustus-gene-77.53(ABCG11);maker-Fvb6-3-snap-gen…
	GO:0016773	phosphotransferase activity, alcohol group as acceptor	28	4181	6.40713e-05	0.00165237	augustus_masked-Fvb1-3-processed-gene-117.8(LECRK91);augustus_masked-Fvb4-1-processed-gene-190.6(At4g39110);maker-Fvb1-2-snap-gene-126.36(LECRK91);maker-Fvb1-4-snap-gene-108.65(LECRK91);maker-Fvb2-1-snap-gene-237.59(PRK4);maker-Fvb2-3-snap-gene-48.75(PRK4);maker-Fvb2-4-snap-gene-244.73(PRK4);maker-Fvb3-3-augustus-gene-131.25(At2g26730);maker-Fvb3-3-snap-gene-164.38(ILK1);maker-Fvb3-4-augustus-gen…
	GO:0005524	ATP binding	38	6606	7.09608e-05	0.00165237	augustus_masked-Fvb1-3-processed-gene-117.8(LECRK91);augustus_masked-Fvb4-1-processed-gene-190.6(At4g39110);augustus_masked-Fvb5-3-processed-gene-181.12(ABCG1);augustus_masked-Fvb5-4-processed-gene-79.4(ABCG1);maker-Fvb1-2-snap-gene-126.36(LECRK91);maker-Fvb1-4-snap-gene-108.65(LECRK91);maker-Fvb2-1-snap-gene-237.59(PRK4);maker-Fvb2-3-snap-gene-48.75(PRK4);maker-Fvb2-4-snap-gene-244.73(PRK4);make…
	GO:0004672	protein kinase activity	26	3815	9.19426e-05	0.00169817	augustus_masked-Fvb1-3-processed-gene-117.8(LECRK91);augustus_masked-Fvb4-1-processed-gene-190.6(At4g39110);maker-Fvb1-2-snap-gene-126.36(LECRK91);maker-Fvb1-4-snap-gene-108.65(LECRK91);maker-Fvb2-1-snap-gene-237.59(PRK4);maker-Fvb2-3-snap-gene-48.75(PRK4);maker-Fvb2-4-snap-gene-244.73(PRK4);maker-Fvb3-3-augustus-gene-131.25(At2g26730);maker-Fvb3-3-snap-gene-164.38(ILK1);maker-Fvb3-4-augustus-gen…
	GO:0016838	carbon-oxygen lyase activity, acting on phosphates	5	147	9.37642e-05	0.00169817	maker-Fvb3-1-augustus-gene-190.29(VIT_19s0014g04930);maker-Fvb3-2-snap-gene-130.34(VIT_19s0014g04930);maker-Fvb5-2-augustus-gene-131.29(--);maker-Fvb5-3-augustus-gene-146.26(--);snap_masked-Fvb2-4-processed-gene-66.24(VIT_19s0014g04930)
	GO:0005315	inorganic phosphate transmembrane transporter activity	3	30	0.000106774	0.00174042	augustus_masked-Fvb7-2-processed-gene-252.13(PHT1-2);maker-Fvb7-2-snap-gene-281.78(PHT1-11);maker-Fvb7-2-snap-gene-318.78(PHT1-11)
	GO:0004252	serine-type endopeptidase activity	7	362	0.000133377	0.0019764	augustus_masked-Fvb2-4-processed-gene-233.17(SBT1.7);augustus_masked-Fvb5-1-processed-gene-7.4(SBT1.7);augustus_masked-Fvb5-1-processed-gene-7.8(SBT1.2);augustus_masked-Fvb5-2-processed-gene-6.8(SBT1.7);augustus_masked-Fvb5-2-processed-gene-6.9(SBT1.7);maker-Fvb3-3-snap-gene-136.34(AIR3);maker-Fvb5-3-snap-gene-267.34(SBT1.7)
	GO:0022857	transmembrane transporter activity	21	2858	0.000171832	0.00233405	augustus_masked-Fvb7-1-processed-gene-269.14(PHT1-1);augustus_masked-Fvb7-2-processed-gene-252.13(PHT1-2);maker-Fvb1-1-augustus-gene-250.51(NPF1.1);maker-Fvb3-1-snap-gene-283.44(CAD1);maker-Fvb3-2-snap-gene-237.32(NPF2.7);maker-Fvb3-4-augustus-gene-173.42(ABCB15);maker-Fvb3-4-snap-gene-257.55(NPF4.6);maker-Fvb4-1-augustus-gene-139.33(ABCB15);maker-Fvb5-2-augustus-gene-100.32(POT2);maker-Fvb6-1-au…
	GO:0016020	membrane	38	6362	2.00253e-09	4.80607e-08	augustus_masked-Fvb4-3-processed-gene-82.8(--);augustus_masked-Fvb5-3-processed-gene-181.12(ABCG1);augustus_masked-Fvb5-4-processed-gene-79.4(ABCG1);augustus_masked-Fvb7-1-processed-gene-269.14(PHT1-1);augustus_masked-Fvb7-2-processed-gene-252.13(PHT1-2);maker-Fvb1-1-augustus-gene-250.51(NPF1.1);maker-Fvb2-2-snap-gene-112.56(HMG1);maker-Fvb3-1-snap-gene-283.44(CAD1);maker-Fvb3-2-snap-gene-237.32(…
	GO ID	Description	purple (228)	All (33793)	pvalue	p.adjust	Genes
purple	GO:0006012	galactose metabolic process	6	46	6.60231e-07	0.000331436	augustus_masked-Fvb3-1-processed-gene-260.7(MUR4);maker-Fvb1-1-augustus-gene-88.27(GOLS2);maker-Fvb1-2-augustus-gene-204.24(GOLS2);maker-Fvb1-4-snap-gene-169.24(GOLS2);maker-Fvb5-2-augustus-gene-9.52(UGE1);maker-Fvb6-2-augustus-gene-230.63(GOLS2)
	GO:0030001	metal ion transport	16	655	1.11207e-05	0.00279129	maker-Fvb3-1-snap-gene-315.75(TDT);maker-Fvb3-2-augustus-gene-28.49(TDT);maker-Fvb3-3-augustus-gene-72.22(HAK13);maker-Fvb3-4-augustus-gene-218.28(HAK13);maker-Fvb4-2-augustus-gene-13.56(POT6);maker-Fvb5-1-augustus-gene-288.46(HIPP24);maker-Fvb5-2-augustus-gene-239.35(HIPP24);maker-Fvb5-2-augustus-gene-47.46(HIPP07);maker-Fvb5-3-augustus-gene-14.35(HIPP24);maker-Fvb5-4-augustus-gene-238.45(HIPP24…
	GO:0016236	macroautophagy	4	25	2.28408e-05	0.00382203	maker-Fvb5-1-augustus-gene-41.70(NBR1);maker-Fvb7-1-augustus-gene-302.45(ATG13A);maker-Fvb7-1-augustus-gene-317.56(ATG13A);maker-Fvb7-3-augustus-gene-15.67(ATG13A)
	GO:0035250	UDP-galactosyltransferase activity	4	21	6.95807e-06	0.000963692	maker-Fvb1-1-augustus-gene-88.27(GOLS2);maker-Fvb1-2-augustus-gene-204.24(GOLS2);maker-Fvb1-4-snap-gene-169.24(GOLS2);maker-Fvb6-2-augustus-gene-230.63(GOLS2)
	GO:0047216	inositol 3-alpha-galactosyltransferase activity	4	21	6.95807e-06	0.000963692	maker-Fvb1-1-augustus-gene-88.27(GOLS2);maker-Fvb1-2-augustus-gene-204.24(GOLS2);maker-Fvb1-4-snap-gene-169.24(GOLS2);maker-Fvb6-2-augustus-gene-230.63(GOLS2)
	GO:0004722	protein serine/threonine phosphatase activity	9	247	2.06e-05	0.00190207	augustus_masked-Fvb7-2-processed-gene-286.2(PP2C51);maker-Fvb1-3-augustus-gene-6.50(CPL4);maker-Fvb3-1-augustus-gene-54.22(At2g29380);maker-Fvb3-3-augustus-gene-242.27(PP2CA);maker-Fvb3-4-snap-gene-58.51(At2g29380);maker-Fvb5-2-snap-gene-94.19(At1g18030);maker-Fvb5-3-augustus-gene-118.34(PP2C27);maker-Fvb7-1-augustus-gene-296.38(PP2C51);maker-Fvb7-4-augustus-gene-11.33(PP2C51)
	GO:0043565	sequence-specific DNA binding	16	796	3.00044e-05	0.0020778	augustus_masked-Fvb1-1-processed-gene-252.2(MBF1C);augustus_masked-Fvb7-3-processed-gene-193.4(TGA21);maker-Fvb1-1-augustus-gene-172.40(HAT22);maker-Fvb3-1-augustus-gene-169.33(WRKY6);maker-Fvb4-4-snap-gene-57.33(WRKY3);maker-Fvb5-3-augustus-gene-193.57(ATHB-6);maker-Fvb5-4-augustus-gene-68.60(HOX13);maker-Fvb6-2-augustus-gene-278.34(WRKY75);maker-Fvb7-1-augustus-gene-299.59(HOX22);maker-Fvb7-1-a…
	GO:0003700	transcription factor activity, sequence-specific DNA binding	23	1539	6.39115e-05	0.00344149	augustus_masked-Fvb5-1-processed-gene-82.13(RAP2-11);augustus_masked-Fvb5-3-processed-gene-209.0(RAP2-11);augustus_masked-Fvb6-4-processed-gene-328.13(BZIP43);maker-Fvb1-1-augustus-gene-172.40(HAT22);maker-Fvb3-1-augustus-gene-169.33(WRKY6);maker-Fvb4-4-augustus-gene-78.49(ERF115);maker-Fvb4-4-snap-gene-138.31(ERF062);maker-Fvb4-4-snap-gene-57.33(WRKY3);maker-Fvb5-3-augustus-gene-193.57(ATHB-6);m…
	GO:0001071	nucleic acid binding transcription factor activity	23	1555	7.4545e-05	0.00344149	augustus_masked-Fvb5-1-processed-gene-82.13(RAP2-11);augustus_masked-Fvb5-3-processed-gene-209.0(RAP2-11);augustus_masked-Fvb6-4-processed-gene-328.13(BZIP43);maker-Fvb1-1-augustus-gene-172.40(HAT22);maker-Fvb3-1-augustus-gene-169.33(WRKY6);maker-Fvb4-4-augustus-gene-78.49(ERF115);maker-Fvb4-4-snap-gene-138.31(ERF062);maker-Fvb4-4-snap-gene-57.33(WRKY3);maker-Fvb5-3-augustus-gene-193.57(ATHB-6);m…
	GO:1990316	ATG1/ULK1 kinase complex	3	7	4.5797e-06	0.000160607	maker-Fvb7-1-augustus-gene-302.45(ATG13A);maker-Fvb7-1-augustus-gene-317.56(ATG13A);maker-Fvb7-3-augustus-gene-15.67(ATG13A)
	GO:1902554	serine/threonine protein kinase complex	3	8	7.3003e-06	0.000160607	maker-Fvb7-1-augustus-gene-302.45(ATG13A);maker-Fvb7-1-augustus-gene-317.56(ATG13A);maker-Fvb7-3-augustus-gene-15.67(ATG13A)
	GO:1902911	protein kinase complex	3	8	7.3003e-06	0.000160607	maker-Fvb7-1-augustus-gene-302.45(ATG13A);maker-Fvb7-1-augustus-gene-317.56(ATG13A);maker-Fvb7-3-augustus-gene-15.67(ATG13A)
	GO:0016020	membrane	51	6362	1.16803e-05	0.000192726	MSTRG.42410(PUMP3);augustus_masked-Fvb1-3-processed-gene-16.11(NPF6.2);augustus_masked-Fvb2-1-processed-gene-94.5(tetA);augustus_masked-Fvb2-2-processed-gene-179.6(COR413PM1);augustus_masked-Fvb3-4-processed-gene-225.10(OCT3);augustus_masked-Fvb4-3-processed-gene-85.12(DTX12);maker-Fvb1-1-snap-gene-208.47(PLT6);maker-Fvb1-1-snap-gene-263.69(CLC-C);maker-Fvb1-4-augustus-gene-66.58(PLT6);maker-Fvb1…
	GO:0031224	intrinsic component of membrane	30	2935	5.88862e-05	0.000777298	MSTRG.42410(PUMP3);augustus_masked-Fvb2-1-processed-gene-94.5(tetA);augustus_masked-Fvb2-2-processed-gene-179.6(COR413PM1);augustus_masked-Fvb3-4-processed-gene-225.10(OCT3);maker-Fvb1-1-snap-gene-208.47(PLT6);maker-Fvb1-4-augustus-gene-66.58(PLT6);maker-Fvb2-2-augustus-gene-117.39(SWEET1);maker-Fvb2-2-augustus-gene-66.46(BET11);maker-Fvb2-4-augustus-gene-48.33(COR413PM1);maker-Fvb2-4-augustus-ge…
	GO:0016021	integral component of membrane	29	2836	8.46184e-05	0.000930803	augustus_masked-Fvb2-1-processed-gene-94.5(tetA);augustus_masked-Fvb2-2-processed-gene-179.6(COR413PM1);augustus_masked-Fvb3-4-processed-gene-225.10(OCT3);maker-Fvb1-1-snap-gene-208.47(PLT6);maker-Fvb1-4-augustus-gene-66.58(PLT6);maker-Fvb2-2-augustus-gene-117.39(SWEET1);maker-Fvb2-2-augustus-gene-66.46(BET11);maker-Fvb2-4-augustus-gene-48.33(COR413PM1);maker-Fvb2-4-augustus-gene-49.11(COR413PM1)…
	GO ID	Description	skyblue (62)	All (33793)	pvalue	p.adjust	Genes
skyblue	GO:0055114	oxidation-reduction process	27	4113	6.87708e-10	1.26538e-07	augustus_masked-Fvb1-1-processed-gene-232.9(FMO1);augustus_masked-Fvb3-2-processed-gene-282.7(GSVIVT00023967001);augustus_masked-Fvb3-2-processed-gene-59.10(At1g30700);augustus_masked-Fvb3-4-processed-gene-177.6(CYP71A4);maker-Fvb1-2-snap-gene-150.24(TT10);maker-Fvb1-3-augustus-gene-24.33(ALDH2C4);maker-Fvb1-3-snap-gene-40.62(CYP72A15);maker-Fvb1-4-augustus-gene-145.38(TT10);maker-Fvb1-4-augustus…
	GO:0006979	response to oxidative stress	8	305	8.89999e-08	8.18799e-06	augustus_masked-Fvb3-2-processed-gene-282.7(GSVIVT00023967001);maker-Fvb2-2-augustus-gene-19.45(PER5);maker-Fvb3-1-snap-gene-11.44(pod);maker-Fvb4-1-augustus-gene-198.50(PER5);maker-Fvb4-3-augustus-gene-6.39(PER5);maker-Fvb4-3-snap-gene-192.50(GSVIVT00037159001);maker-Fvb4-4-augustus-gene-107.27(GSVIVT00037159001);maker-Fvb4-4-snap-gene-8.93(PER5)
	GO:0009611	response to wounding	4	26	1.4894e-07	9.13498e-06	maker-Fvb4-2-augustus-gene-238.33(--);maker-Fvb4-2-augustus-gene-238.34(--);maker-Fvb4-2-augustus-gene-238.36(--);maker-Fvb4-2-snap-gene-239.40(--)
	GO:0010333	terpene synthase activity	14	128	3.10964e-21	3.82485e-19	maker-Fvb3-1-augustus-gene-46.31(VIT_19s0014g04930);maker-Fvb3-1-snap-gene-46.33(VIT_19s0014g04930);maker-Fvb4-1-augustus-gene-154.33(VIT_19s0014g04930);maker-Fvb4-2-snap-gene-45.60(VIT_19s0014g04930);maker-Fvb4-4-augustus-gene-45.47(VIT_19s0014g04930);maker-Fvb5-3-snap-gene-37.26(VIT_19s0014g04930);maker-Fvb6-1-augustus-gene-287.51(VIT_19s0014g04930);maker-Fvb6-1-augustus-gene-294.51(VIT_19s0014…
	GO:0016838	carbon-oxygen lyase activity, acting on phosphates	14	147	2.31618e-20	1.42445e-18	maker-Fvb3-1-augustus-gene-46.31(VIT_19s0014g04930);maker-Fvb3-1-snap-gene-46.33(VIT_19s0014g04930);maker-Fvb4-1-augustus-gene-154.33(VIT_19s0014g04930);maker-Fvb4-2-snap-gene-45.60(VIT_19s0014g04930);maker-Fvb4-4-augustus-gene-45.47(VIT_19s0014g04930);maker-Fvb5-3-snap-gene-37.26(VIT_19s0014g04930);maker-Fvb6-1-augustus-gene-287.51(VIT_19s0014g04930);maker-Fvb6-1-augustus-gene-294.51(VIT_19s0014…
	GO:0016835	carbon-oxygen lyase activity	15	372	4.11057e-16	1.68533e-14	maker-Fvb3-1-augustus-gene-46.31(VIT_19s0014g04930);maker-Fvb3-1-snap-gene-46.33(VIT_19s0014g04930);maker-Fvb3-3-snap-gene-201.37(ACA7);maker-Fvb4-1-augustus-gene-154.33(VIT_19s0014g04930);maker-Fvb4-2-snap-gene-45.60(VIT_19s0014g04930);maker-Fvb4-4-augustus-gene-45.47(VIT_19s0014g04930);maker-Fvb5-3-snap-gene-37.26(VIT_19s0014g04930);maker-Fvb6-1-augustus-gene-287.51(VIT_19s0014g04930);maker-Fvb…
	GO:0000287	magnesium ion binding	13	359	1.677e-13	5.15678e-12	maker-Fvb3-1-augustus-gene-46.31(VIT_19s0014g04930);maker-Fvb3-1-snap-gene-46.33(VIT_19s0014g04930);maker-Fvb4-1-augustus-gene-154.33(VIT_19s0014g04930);maker-Fvb4-2-snap-gene-45.60(VIT_19s0014g04930);maker-Fvb4-4-augustus-gene-45.47(VIT_19s0014g04930);maker-Fvb5-3-snap-gene-37.26(VIT_19s0014g04930);maker-Fvb6-1-augustus-gene-287.51(VIT_19s0014g04930);maker-Fvb6-1-augustus-gene-294.51(VIT_19s0014…
	GO:0016829	lyase activity	16	745	6.58814e-13	1.62068e-11	maker-Fvb3-1-augustus-gene-46.31(VIT_19s0014g04930);maker-Fvb3-1-snap-gene-46.33(VIT_19s0014g04930);maker-Fvb3-3-snap-gene-201.37(ACA7);maker-Fvb4-1-augustus-gene-154.33(VIT_19s0014g04930);maker-Fvb4-2-snap-gene-45.60(VIT_19s0014g04930);maker-Fvb4-4-augustus-gene-45.47(VIT_19s0014g04930);maker-Fvb4-4-augustus-gene-9.37(GAD);maker-Fvb5-3-snap-gene-37.26(VIT_19s0014g04930);maker-Fvb6-1-augustus-gen…
	GO:0020037	heme binding	17	1298	2.6708e-10	5.21278e-09	augustus_masked-Fvb3-2-processed-gene-282.7(GSVIVT00023967001);augustus_masked-Fvb3-4-processed-gene-177.6(CYP71A4);maker-Fvb1-3-snap-gene-40.62(CYP72A15);maker-Fvb1-4-augustus-gene-87.50(CYP81E9);maker-Fvb1-4-snap-gene-36.67(CYP72A15);maker-Fvb2-2-augustus-gene-19.45(PER5);maker-Fvb3-1-snap-gene-11.44(pod);maker-Fvb3-2-augustus-gene-128.26(CYP71A4);maker-Fvb3-2-augustus-gene-81.44(CYP716A17);mak…
	GO:0046906	tetrapyrrole binding	17	1307	2.96662e-10	5.21278e-09	augustus_masked-Fvb3-2-processed-gene-282.7(GSVIVT00023967001);augustus_masked-Fvb3-4-processed-gene-177.6(CYP71A4);maker-Fvb1-3-snap-gene-40.62(CYP72A15);maker-Fvb1-4-augustus-gene-87.50(CYP81E9);maker-Fvb1-4-snap-gene-36.67(CYP72A15);maker-Fvb2-2-augustus-gene-19.45(PER5);maker-Fvb3-1-snap-gene-11.44(pod);maker-Fvb3-2-augustus-gene-128.26(CYP71A4);maker-Fvb3-2-augustus-gene-81.44(CYP716A17);mak…
	GO:0003824	catalytic activity	74	24087	3.44536e-10	5.29723e-09	augustus_masked-Fvb1-1-processed-gene-232.9(FMO1);augustus_masked-Fvb2-2-processed-gene-57.5(BG);augustus_masked-Fvb2-4-processed-gene-176.12(BG);augustus_masked-Fvb3-1-processed-gene-162.7(PUB24);augustus_masked-Fvb3-2-processed-gene-274.1(LECRK91);augustus_masked-Fvb3-2-processed-gene-282.7(GSVIVT00023967001);augustus_masked-Fvb3-2-processed-gene-59.10(At1g30700);augustus_masked-Fvb3-4-processe…
	GO:0016491	oxidoreductase activity	29	4382	7.38755e-10	1.00963e-08	augustus_masked-Fvb1-1-processed-gene-232.9(FMO1);augustus_masked-Fvb3-2-processed-gene-282.7(GSVIVT00023967001);augustus_masked-Fvb3-2-processed-gene-59.10(At1g30700);augustus_masked-Fvb3-4-processed-gene-177.6(CYP71A4);maker-Fvb1-2-snap-gene-150.24(TT10);maker-Fvb1-3-augustus-gene-24.33(ALDH2C4);maker-Fvb1-3-snap-gene-40.62(CYP72A15);maker-Fvb1-4-augustus-gene-145.38(TT10);maker-Fvb1-4-augustus…
	GO:0004601	peroxidase activity	8	301	1.02917e-07	1.26588e-06	augustus_masked-Fvb3-2-processed-gene-282.7(GSVIVT00023967001);maker-Fvb2-2-augustus-gene-19.45(PER5);maker-Fvb3-1-snap-gene-11.44(pod);maker-Fvb4-1-augustus-gene-198.50(PER5);maker-Fvb4-3-augustus-gene-6.39(PER5);maker-Fvb4-3-snap-gene-192.50(GSVIVT00037159001);maker-Fvb4-4-augustus-gene-107.27(GSVIVT00037159001);maker-Fvb4-4-snap-gene-8.93(PER5)
	GO:0016684	oxidoreductase activity, acting on peroxide as acceptor	8	308	1.22659e-07	1.37155e-06	augustus_masked-Fvb3-2-processed-gene-282.7(GSVIVT00023967001);maker-Fvb2-2-augustus-gene-19.45(PER5);maker-Fvb3-1-snap-gene-11.44(pod);maker-Fvb4-1-augustus-gene-198.50(PER5);maker-Fvb4-3-augustus-gene-6.39(PER5);maker-Fvb4-3-snap-gene-192.50(GSVIVT00037159001);maker-Fvb4-4-augustus-gene-107.27(GSVIVT00037159001);maker-Fvb4-4-snap-gene-8.93(PER5)
	GO:0004867	serine-type endopeptidase inhibitor activity	4	26	1.62746e-07	1.66815e-06	maker-Fvb4-2-augustus-gene-238.33(--);maker-Fvb4-2-augustus-gene-238.34(--);maker-Fvb4-2-augustus-gene-238.36(--);maker-Fvb4-2-snap-gene-239.40(--)
	GO ID	Description	violet (51)	All (33793)	pvalue	p.adjust	Genes
violet	GO:0006562	proline catabolic process	3	5	3.23124e-08	6.20397e-06	maker-Fvb6-1-augustus-gene-49.79(POX2);maker-Fvb6-2-augustus-gene-318.55(POX2);maker-Fvb6-3-augustus-gene-44.60(POX2)
	GO:0009065	glutamine family amino acid catabolic process	3	10	3.85688e-07	3.7026e-05	maker-Fvb6-1-augustus-gene-49.79(POX2);maker-Fvb6-2-augustus-gene-318.55(POX2);maker-Fvb6-3-augustus-gene-44.60(POX2)
	GO:0044262	cellular carbohydrate metabolic process	7	441	4.33642e-06	0.000269463	maker-Fvb4-2-augustus-gene-81.44(XTH1);maker-Fvb6-1-augustus-gene-171.62(TPS7);maker-Fvb6-1-snap-gene-91.67(XTH16);maker-Fvb6-2-augustus-gene-0.32(XTH16);maker-Fvb6-3-snap-gene-183.28(TPS7);maker-Fvb6-3-snap-gene-84.54(XTH16);maker-Fvb6-4-augustus-gene-210.47(TPS7)
	GO:0006560	proline metabolic process	3	23	5.61382e-06	0.000269463	maker-Fvb6-1-augustus-gene-49.79(POX2);maker-Fvb6-2-augustus-gene-318.55(POX2);maker-Fvb6-3-augustus-gene-44.60(POX2)
	GO:0042546	cell wall biogenesis	4	144	6.76319e-05	0.00259707	maker-Fvb4-2-augustus-gene-81.44(XTH1);maker-Fvb6-1-augustus-gene-2.39(COB);maker-Fvb6-2-augustus-gene-0.32(XTH16);maker-Fvb6-3-snap-gene-84.54(XTH16)
	GO:1901606	alpha-amino acid catabolic process	3	59	9.91762e-05	0.00316907	maker-Fvb6-1-augustus-gene-49.79(POX2);maker-Fvb6-2-augustus-gene-318.55(POX2);maker-Fvb6-3-augustus-gene-44.60(POX2)
	GO:0004657	proline dehydrogenase activity	3	5	1.96912e-08	2.40233e-06	maker-Fvb6-1-augustus-gene-49.79(POX2);maker-Fvb6-2-augustus-gene-318.55(POX2);maker-Fvb6-3-augustus-gene-44.60(POX2)
	GO:0016762	xyloglucan:xyloglucosyl transferase activity	4	66	1.62665e-06	9.92255e-05	maker-Fvb4-2-augustus-gene-81.44(XTH1);maker-Fvb6-1-snap-gene-91.67(XTH16);maker-Fvb6-2-augustus-gene-0.32(XTH16);maker-Fvb6-3-snap-gene-84.54(XTH16)
	GO:0008509	anion transmembrane transporter activity	5	168	2.55975e-06	0.000104096	maker-Fvb1-3-augustus-gene-199.23(BOR1);maker-Fvb2-2-augustus-gene-25.36(BOR7);maker-Fvb2-3-augustus-gene-10.25(BOR7);maker-Fvb7-1-augustus-gene-292.49(SLAH3);maker-Fvb7-1-snap-gene-308.66(SLAH3)
	GO:0005452	inorganic anion exchanger activity	3	23	3.43064e-06	0.000104634	maker-Fvb1-3-augustus-gene-199.23(BOR1);maker-Fvb2-2-augustus-gene-25.36(BOR7);maker-Fvb2-3-augustus-gene-10.25(BOR7)
	GO:0015301	anion:anion antiporter activity	3	27	5.64548e-06	0.00013775	maker-Fvb1-3-augustus-gene-199.23(BOR1);maker-Fvb2-2-augustus-gene-25.36(BOR7);maker-Fvb2-3-augustus-gene-10.25(BOR7)
	GO:0016645	oxidoreductase activity, acting on the CH-NH group of donors	3	74	0.000119883	0.00217448	maker-Fvb6-1-augustus-gene-49.79(POX2);maker-Fvb6-2-augustus-gene-318.55(POX2);maker-Fvb6-3-augustus-gene-44.60(POX2)
	GO:0005618	cell wall	4	65	2.58444e-06	5.71478e-05	maker-Fvb4-2-augustus-gene-81.44(XTH1);maker-Fvb6-1-snap-gene-91.67(XTH16);maker-Fvb6-2-augustus-gene-0.32(XTH16);maker-Fvb6-3-snap-gene-84.54(XTH16)
	GO:0030312	external encapsulating structure	4	71	3.68696e-06	5.71478e-05	maker-Fvb4-2-augustus-gene-81.44(XTH1);maker-Fvb6-1-snap-gene-91.67(XTH16);maker-Fvb6-2-augustus-gene-0.32(XTH16);maker-Fvb6-3-snap-gene-84.54(XTH16)
	GO:0048046	apoplast	4	163	9.81482e-05	0.0010142	maker-Fvb4-2-augustus-gene-81.44(XTH1);maker-Fvb6-1-snap-gene-91.67(XTH16);maker-Fvb6-2-augustus-gene-0.32(XTH16);maker-Fvb6-3-snap-gene-84.54(XTH16)
