# Supplementary material for: Transcriptome sequencing reveals jasmonate playing a key role in ALA-induced osmotic stress tolerance in strawberry
Source: BMC Plant Biol. 2025 Jan 11;25:41. doi: 10.1186/s12870-025-06068-x (PMC11724492; doi:10.1186/s12870-025-06068-x)
Supplement: Supplementary file 10 — Supplementary Material 10: Table S10. Top 15 KEGG enrichment in 17 modules. [file 12870_2025_6068_MOESM10_ESM.xlsx]

## Sheet: Sheet1
Table S10. Top 15 KEGG enrichment in 17 modules.
Module	KEGG_A_class	KEGG_B_class	Pathway	black (252)	All (17049)	Pvalue	Qvalue	Pathway ID	Genes	K_IDs
black	Metabolism	Energy metabolism	Photosynthesis - antenna proteins	21	80	7.36297e-21	7.58386e-19	ko00196	augustus_masked-Fvb6-1-processed-gene-77.2(CAB8);augustus_masked-Fvb6-1-processed-gene-89.9(CAB40);augustus_masked-Fvb6-4-processed-gene-301.3(CAB-151);maker-Fvb4-2-augustus-gene-71.52(CAB7);maker-Fvb5-1-augustus-gene-92.46(lhcA-P4);maker-Fvb5-2-augustus-gene-201.26(CAP10A);maker-Fvb5-2-augustus-gene-82.41(lhcA-P4);maker-Fvb5-3-augustus-gene-198.45(lhcA-P4);maker-Fvb5-4-augustus-gene-152.27(LHCB7…	K08909+K08912+K08913+K08908+K08910+K08917+K08910+K08910+K14172+K08917+K08910+K08913+K08912+K08913+K08909+K08912+K08909+K08915+K08915+K08913+K08907
	Metabolism	Energy metabolism	Photosynthesis	12	115	1.34281e-07	6.9155e-06	ko00195	augustus_masked-Fvb3-1-processed-gene-258.13(PSAF);augustus_masked-Fvb3-1-processed-gene-27.1(PSAG);augustus_masked-Fvb3-4-processed-gene-34.9(PSAG);augustus_masked-Fvb6-1-processed-gene-54.14(PSB27-1);augustus_masked-Fvb6-2-processed-gene-323.8(PSB27-1);augustus_masked-Fvb6-4-processed-gene-322.4(PSB27-1);maker-Fvb3-1-augustus-gene-162.25(PSAO);maker-Fvb3-1-augustus-gene-187.22(PNSL3);maker-Fvb3…	K02694+K08905+K08905+K08902+K08902+K08902+K14332+K08901+K02698+K08901+K08901+K02717
	Metabolism	Global and overview maps	Metabolic pathways	136	6997	2.06082e-05	0.00070755	ko01100	augustus_masked-Fvb1-2-processed-gene-102.15(ABA2);augustus_masked-Fvb2-3-processed-gene-179.4(AOS1);augustus_masked-Fvb3-1-processed-gene-13.0(MOD1);augustus_masked-Fvb3-1-processed-gene-258.13(PSAF);augustus_masked-Fvb3-1-processed-gene-27.1(PSAG);augustus_masked-Fvb3-3-processed-gene-6.12(CSE);augustus_masked-Fvb3-3-processed-gene-7.10(PPO);augustus_masked-Fvb3-4-processed-gene-270.8(CSE);augu…	K09838+K01723+K00208+K02694+K08905+K01054+K00422+K01054+K08905+K19073+K19073+K13065+K09840+K16055+K01919+K00793+K06443+K01689+K00827+K08902+K08912+K08902+K01988+K08913+K08902+K01087+K15397+K00512+K00430+K00430+K01662+K01051+K06444+K00695+K01051+K00021+K01662+K08678+K22935+K13513+K00696+K07964+K18857+K01662+K08678+K10258+K08678+K08901+K02698+K08901+K01082+K00858+K01188+K00430+K01738+K01006+K09833+…
	Metabolism	Energy metabolism	Sulfur metabolism	8	114	0.000291306	0.00750112	ko00920	augustus_masked-Fvb3-2-processed-gene-24.12(APR3);maker-Fvb3-3-augustus-gene-107.38(AHL);maker-Fvb4-1-augustus-gene-108.42(OASA1);maker-Fvb4-4-augustus-gene-132.37(OASA1);maker-Fvb6-2-augustus-gene-254.42(CYSD2);maker-Fvb6-3-augustus-gene-409.54(CYSD1);maker-Fvb6-3-snap-gene-391.58(CYSD1);snap_masked-Fvb6-1-processed-gene-330.34(RCS3)	K05907+K01082+K01738+K01738+K01738+K01738+K01738+K01738
	Metabolism	Global and overview maps	Biosynthesis of secondary metabolites	79	3916	0.00128737	0.0236313	ko01110	augustus_masked-Fvb1-2-processed-gene-102.15(ABA2);augustus_masked-Fvb2-3-processed-gene-179.4(AOS1);augustus_masked-Fvb3-3-processed-gene-250.12(At5g58800);augustus_masked-Fvb3-3-processed-gene-7.10(PPO);augustus_masked-Fvb4-1-processed-gene-127.1(DVR);augustus_masked-Fvb4-3-processed-gene-143.13(DVR);augustus_masked-Fvb4-4-processed-gene-110.6(BAHD1);augustus_masked-Fvb4-4-processed-gene-15.15(…	K09838+K01723+K03809+K00422+K19073+K19073+K13065+K09840+K00793+K06443+K01689+K00827+K15397+K00430+K00430+K01662+K06444+K00021+K01662+K13513+K18857+K01662+K10258+K04125+K01188+K00430+K13071+K01738+K09833+K01662+K01188+K01188+K00128+K01057+K01693+K01738+K01792+K01658+K14759+K14272+K01662+K01214+K01809+K05894+K02552+K00616+K01940+K05894+K00276+K05350+K06126+K00815+K03403+K00430+K04040+K06001+K01738+…
	Metabolism	Energy metabolism	Nitrogen metabolism	7	112	0.00137658	0.0236313	ko00910	maker-Fvb3-3-snap-gene-163.39(FdGOGAT);maker-Fvb6-1-augustus-gene-234.38(ACA1);maker-Fvb6-1-augustus-gene-23.45(BCA1);maker-Fvb6-3-augustus-gene-268.25(ACA1);maker-Fvb6-3-augustus-gene-277.31(ACA1);maker-Fvb6-4-augustus-gene-133.30(ACA1);snap_masked-Fvb6-3-processed-gene-21.19(BCA1)	K00284+K01674+K01673+K01674+K01674+K01674+K01673
	Metabolism	Metabolism of cofactors and vitamins	Thiamine metabolism	5	75	0.00504891	0.0740993	ko00730	maker-Fvb1-2-augustus-gene-125.29(Os07g0190000);maker-Fvb2-1-augustus-gene-196.50(TKT2);maker-Fvb2-3-augustus-gene-10.24(TKT2);maker-Fvb4-2-augustus-gene-105.46(TKT2);maker-Fvb4-4-snap-gene-115.41(TKT2)	K01662+K01662+K01662+K01662+K01662
	Metabolism	Metabolism of cofactors and vitamins	Porphyrin metabolism	8	182	0.00575528	0.0740993	ko00860	augustus_masked-Fvb4-1-processed-gene-127.1(DVR);augustus_masked-Fvb4-3-processed-gene-143.13(DVR);maker-Fvb3-4-snap-gene-102.56(PAO);maker-Fvb6-1-augustus-gene-191.38(CHLH);maker-Fvb6-1-augustus-gene-297.84(CHLG);maker-Fvb6-2-snap-gene-112.46(CHLH);maker-Fvb6-3-augustus-gene-203.28(CHLH);maker-Fvb6-4-augustus-gene-175.25(CHLH)	K19073+K19073+K13071+K03403+K04040+K03403+K03403+K03403
	Metabolism	Glycan biosynthesis and metabolism	Other glycan degradation	5	83	0.00772533	0.0884121	ko00511	maker-Fvb5-2-augustus-gene-245.39(Gba2);maker-Fvb5-2-snap-gene-51.71(At5g13980);maker-Fvb5-4-augustus-gene-47.37(At5g13980);snap_masked-Fvb5-1-processed-gene-52.43(At5g13980);MSTRG.52890(At3g26720)	K17108+K01191+K01191+K01191+K01191
	Metabolism	Metabolism of cofactors and vitamins	Ubiquinone and other terpenoid-quinone biosynthesis	6	130	0.0128098	0.131941	ko00130	augustus_masked-Fvb3-3-processed-gene-250.12(At5g58800);maker-Fvb4-1-snap-gene-57.41(HPT1);maker-Fvb4-4-augustus-gene-40.53(PHYLLO);maker-Fvb5-1-augustus-gene-95.50(ICS2);maker-Fvb5-4-snap-gene-19.64(coq6);maker-Fvb6-1-augustus-gene-180.30(TAT)	K03809+K09833+K14759+K02552+K06126+K00815
	Metabolism	Amino acid metabolism	Cysteine and methionine metabolism	11	347	0.01447	0.135492	ko00270	augustus_masked-Fvb5-1-processed-gene-12.17(GSH1);augustus_masked-Fvb6-1-processed-gene-301.3(At3g08860);maker-Fvb4-1-augustus-gene-108.42(OASA1);maker-Fvb4-4-augustus-gene-132.37(OASA1);maker-Fvb6-1-augustus-gene-180.30(TAT);maker-Fvb6-2-augustus-gene-254.42(CYSD2);maker-Fvb6-2-snap-gene-214.42(AGT3);maker-Fvb6-3-augustus-gene-409.54(CYSD1);maker-Fvb6-3-snap-gene-391.58(CYSD1);maker-Fvb6-4-augus…	K01919+K00827+K01738+K01738+K00815+K01738+K00827+K01738+K01738+K00827+K01738
	Metabolism	Amino acid metabolism	Tyrosine metabolism	6	160	0.0317654	0.267552	ko00350	augustus_masked-Fvb3-3-processed-gene-7.10(PPO);maker-Fvb2-2-snap-gene-118.56(ADH1);maker-Fvb5-3-augustus-gene-242.36(maoII);maker-Fvb6-1-augustus-gene-180.30(TAT);maker-Fvb6-2-augustus-gene-213.38(--);snap_masked-Fvb3-3-processed-gene-7.31(PPO)	K00422+K18857+K00276+K00815+K07253+K00422
	Metabolism	Metabolism of terpenoids and polyketides	Terpenoid backbone biosynthesis	7	208	0.0352704	0.267552	ko00900	maker-Fvb1-2-augustus-gene-125.29(Os07g0190000);maker-Fvb1-4-augustus-gene-46.54(HMG1);maker-Fvb2-1-augustus-gene-196.50(TKT2);maker-Fvb2-3-augustus-gene-10.24(TKT2);maker-Fvb4-2-augustus-gene-105.46(TKT2);maker-Fvb4-4-snap-gene-115.41(TKT2);maker-Fvb7-1-snap-gene-179.56(FACE1)	K01662+K00021+K01662+K01662+K01662+K01662+K06013
	Metabolism	Metabolism of other amino acids	Glutathione metabolism	10	351	0.0363663	0.267552	ko00480	augustus_masked-Fvb5-1-processed-gene-12.17(GSH1);augustus_masked-Fvb6-4-processed-gene-288.5(GSTF9);maker-Fvb2-1-augustus-gene-131.26(HSP26-A);maker-Fvb2-1-augustus-gene-131.28(HSP26-A);maker-Fvb2-2-augustus-gene-79.49(HSP26-A);maker-Fvb2-3-snap-gene-22.56(GPX1);maker-Fvb2-4-snap-gene-154.53(HSP26-A);maker-Fvb6-2-augustus-gene-357.34(GSTF9);maker-Fvb6-2-snap-gene-200.59(HSP26-A);maker-Fvb6-3-sna…	K01919+K00799+K00799+K00799+K00799+K00432+K00799+K00799+K00799+K00799
	Metabolism	Metabolism of terpenoids and polyketides	Carotenoid biosynthesis	5	127	0.0403815	0.277286	ko00906	augustus_masked-Fvb1-2-processed-gene-102.15(ABA2);augustus_masked-Fvb4-4-processed-gene-15.15(CCD4);augustus_masked-Fvb6-1-processed-gene-182.9(LCY1);maker-Fvb1-3-augustus-gene-37.56(LUT2);snap_masked-Fvb4-4-processed-gene-155.18(Z-ISO)	K09838+K09840+K06443+K06444+K15744
	KEGG_A_class	KEGG_B_class	Pathway	darkgreen (23)	All (17049)	Pvalue	Qvalue	Pathway ID	Genes	K_IDs
darkgreen	Metabolism	Metabolism of terpenoids and polyketides	Brassinosteroid biosynthesis	3	117	0.000504643	0.0151393	ko00905	augustus_masked-Fvb4-4-processed-gene-38.3(CYP734A1);maker-Fvb4-2-snap-gene-37.33(CYP72A68);maker-Fvb4-3-snap-gene-41.64(CYP734A1)	K15639+K15639+K15639
	Environmental Information Processing	Signal transduction	Plant hormone signal transduction	4	387	0.00164419	0.0181076	ko04075	maker-Fvb1-4-snap-gene-25.58(PP2C06);maker-Fvb2-1-augustus-gene-225.45(ABF2);maker-Fvb2-2-snap-gene-0.54(ABF2);maker-Fvb4-4-augustus-gene-72.55(AHK3)	K14497+K14432+K14432+K14489
	Metabolism	Metabolism of cofactors and vitamins	Porphyrin metabolism	3	182	0.00181076	0.0181076	ko00860	maker-Fvb5-2-augustus-gene-7.46(SGR);maker-Fvb5-3-augustus-gene-266.52(SGR);maker-Fvb5-4-snap-gene-6.42(SGR)	K22013+K22013+K22013
	Metabolism	Metabolism of terpenoids and polyketides	Carotenoid biosynthesis	2	127	0.0125744	0.0943079	ko00906	maker-Fvb3-1-augustus-gene-57.19(CYP707A2);maker-Fvb7-3-augustus-gene-29.42(CA2)	K09843+K15746
	Metabolism	Global and overview maps	Biosynthesis of secondary metabolites	10	3916	0.0233607	0.140164	ko01110	augustus_masked-Fvb2-4-processed-gene-177.9(ISA2);maker-Fvb2-1-snap-gene-50.24(AGPS1);maker-Fvb4-4-snap-gene-1.60(At4g26390);maker-Fvb5-2-augustus-gene-7.46(SGR);maker-Fvb5-3-augustus-gene-266.52(SGR);maker-Fvb5-4-snap-gene-239.37(GPAT2);maker-Fvb5-4-snap-gene-6.42(SGR);maker-Fvb7-1-snap-gene-254.14(P5CSA);maker-Fvb7-3-augustus-gene-29.42(CA2);snap_masked-Fvb6-3-processed-gene-163.18(HST)	K01214+K00975+K00873+K22013+K22013+K13508+K22013+K12657+K15746+K13065
	Metabolism	Metabolism of cofactors and vitamins	Thiamine metabolism	1	75	0.0964897	0.482449	ko00730	maker-Fvb4-4-augustus-gene-69.55(rsgA)	K06949
	Metabolism	Biosynthesis of other secondary metabolites	Stilbenoid, diarylheptanoid and gingerol biosynthesis	1	120	0.150038	0.494284	ko00945	snap_masked-Fvb6-3-processed-gene-163.18(HST)	K13065
	Metabolism	Carbohydrate metabolism	Starch and sucrose metabolism	2	567	0.177117	0.494284	ko00500	augustus_masked-Fvb2-4-processed-gene-177.9(ISA2);maker-Fvb2-1-snap-gene-50.24(AGPS1)	K01214+K00975
	Genetic Information Processing	Replication and repair	Mismatch repair	1	147	0.180696	0.494284	ko03430	maker-Fvb5-2-snap-gene-149.37(RPA1E)	K07466
	Metabolism	Biosynthesis of other secondary metabolites	Flavonoid biosynthesis	1	167	0.20272	0.494284	ko00941	snap_masked-Fvb6-3-processed-gene-163.18(HST)	K13065
	Genetic Information Processing	Replication and repair	DNA replication	1	192	0.229455	0.494284	ko03030	maker-Fvb5-2-snap-gene-149.37(RPA1E)	K07466
	Environmental Information Processing	Signal transduction	Phosphatidylinositol signaling system	1	192	0.229455	0.494284	ko04070	maker-Fvb2-1-augustus-gene-170.50(PIP5K1)	K00889
	Genetic Information Processing	Replication and repair	Homologous recombination	1	201	0.238868	0.494284	ko03440	maker-Fvb5-2-snap-gene-149.37(RPA1E)	K07466
	Metabolism	Amino acid metabolism	Arginine and proline metabolism	1	207	0.245082	0.494284	ko00330	maker-Fvb7-1-snap-gene-254.14(P5CSA)	K12657
	Metabolism	Carbohydrate metabolism	Inositol phosphate metabolism	1	209	0.247142	0.494284	ko00562	maker-Fvb2-1-augustus-gene-170.50(PIP5K1)	K00889
	KEGG_A_class	KEGG_B_class	Pathway	darkmagenta (240)	All (17049)	Pvalue	Qvalue	Pathway ID	Genes	K_IDs
darkmagenta	Environmental Information Processing	Signal transduction	Plant hormone signal transduction	19	387	2.54227e-06	0.000231347	ko04075	augustus_masked-Fvb1-2-processed-gene-166.4(CURL3);augustus_masked-Fvb1-4-processed-gene-113.7(SAPK2);augustus_masked-Fvb5-3-processed-gene-147.1(MYC2);augustus_masked-Fvb7-1-processed-gene-184.5(GH3.5);augustus_masked-Fvb7-2-processed-gene-126.4(GH3.5);augustus_masked-Fvb7-2-processed-gene-134.2(MYC2);augustus_masked-Fvb7-2-processed-gene-201.1(MYC2);augustus_masked-Fvb7-3-processed-gene-107.10(…	K13415+K14498+K13422+K14506+K14506+K13422+K13422+K14506+K14506+K14515+K14500+K14500+K14515+K14500+K14514+K14498+K13422+K14498+K14498
	Metabolism	Metabolism of other amino acids	Glutathione metabolism	15	351	0.000141458	0.00643633	ko00480	augustus_masked-Fvb2-1-processed-gene-146.13(EMB2360);maker-Fvb3-2-augustus-gene-92.41(PARC);maker-Fvb4-1-snap-gene-190.79(SPDSYN1);maker-Fvb4-2-augustus-gene-254.39(At3g24170);maker-Fvb4-2-augustus-gene-74.32(At5g13110);maker-Fvb5-3-snap-gene-262.69(GPX6);maker-Fvb6-1-augustus-gene-328.58(GSH2);maker-Fvb6-1-augustus-gene-334.53(GSH2);maker-Fvb6-3-augustus-gene-80.38(GSTF9);maker-Fvb7-3-augustus-…	K00383+K00799+K00797+K00383+K00036+K00432+K21456+K21456+K00799+K00797+K00383+K00383+K00383+K00383+K21456
	Metabolism	Metabolism of cofactors and vitamins	Folate biosynthesis	6	85	0.00126523	0.0383785	ko00790	maker-Fvb2-1-augustus-gene-121.40(GCH1);maker-Fvb2-2-augustus-gene-88.28(GCH1);maker-Fvb2-4-snap-gene-142.54(GCH1);maker-Fvb3-2-snap-gene-85.31(FLACCA);maker-Fvb3-4-snap-gene-217.55(FLACCA);maker-Fvb5-1-augustus-gene-228.33(CNX2)	K01495+K01495+K01495+K15631+K15631+K03639
	Metabolism	Metabolism of terpenoids and polyketides	Carotenoid biosynthesis	7	127	0.00214609	0.0422849	ko00906	augustus_masked-Fvb1-1-processed-gene-256.2(AOG);augustus_masked-Fvb2-2-processed-gene-195.0(AOG);augustus_masked-Fvb2-3-processed-gene-192.0(AOG);maker-Fvb2-2-augustus-gene-63.41(D27);maker-Fvb2-3-augustus-gene-99.31(D27);maker-Fvb2-4-augustus-gene-169.39(D27);snap_masked-Fvb1-2-processed-gene-35.45(AOG)	K14595+K14595+K14595+K17911+K17911+K17911+K14595
	Environmental Information Processing	Signal transduction	MAPK signaling pathway - plant	15	461	0.00232335	0.0422849	ko04016	augustus_masked-Fvb1-4-processed-gene-113.7(SAPK2);augustus_masked-Fvb5-3-processed-gene-147.1(MYC2);augustus_masked-Fvb7-2-processed-gene-134.2(MYC2);augustus_masked-Fvb7-2-processed-gene-201.1(MYC2);maker-Fvb1-1-augustus-gene-239.55(MKK2);maker-Fvb1-2-augustus-gene-57.66(MKK2);maker-Fvb1-2-augustus-gene-8.44(MKK2);maker-Fvb1-4-augustus-gene-35.53(MKK2);maker-Fvb2-1-augustus-gene-192.51(EBF2);ma…	K14498+K13422+K13422+K13422+K20603+K20603+K20603+K20603+K14515+K14515+K14514+K14498+K13422+K14498+K14498
	Metabolism	Metabolism of other amino acids	beta-Alanine metabolism	8	182	0.00431125	0.059634	ko00410	augustus_masked-Fvb1-4-processed-gene-178.0(PAO4);augustus_masked-Fvb3-2-processed-gene-26.11(MLYCD);maker-Fvb1-1-augustus-gene-71.18(PAO4);maker-Fvb1-2-augustus-gene-215.31(PAO4);maker-Fvb4-1-snap-gene-190.79(SPDSYN1);maker-Fvb4-3-snap-gene-125.76(ECHIA);maker-Fvb7-3-augustus-gene-22.45(SPMS);snap_masked-Fvb3-1-processed-gene-312.32(CERK1)	K17839+K01578+K17839+K17839+K00797+K01692+K00797+K01578
	Metabolism	Metabolism of other amino acids	Selenocompound metabolism	4	48	0.00458723	0.059634	ko00450	maker-Fvb1-1-augustus-gene-228.48(NTR1);maker-Fvb1-2-augustus-gene-68.52(NTR2);maker-Fvb4-1-augustus-gene-11.19(APS1);maker-Fvb5-1-augustus-gene-72.56(MGL)	K00384+K00384+K13811+K01761
	Metabolism	Lipid metabolism	Glycerophospholipid metabolism	11	337	0.00842532	0.095838	ko00564	maker-Fvb2-2-augustus-gene-25.44(YLR118C);maker-Fvb5-1-augustus-gene-48.73(NPC6);maker-Fvb5-1-snap-gene-42.99(At4g24730);maker-Fvb5-2-augustus-gene-78.40(DGK1);maker-Fvb6-2-augustus-gene-204.18(GPAT6);maker-Fvb6-2-augustus-gene-276.58(GDPD1);maker-Fvb6-3-augustus-gene-346.35(GPAT6);maker-Fvb7-1-augustus-gene-244.48(PGPS1);maker-Fvb7-2-augustus-gene-219.56(PGPS1);maker-Fvb7-4-augustus-gene-74.58(P…	K06130+K01114+K01517+K00901+K13508+K18696+K13508+K00995+K00995+K00995+K01517
	Metabolism	Global and overview maps	2-Oxocarboxylic acid metabolism	7	178	0.0131662	0.133125	ko01210	augustus_masked-Fvb5-1-processed-gene-118.12(At2g43090);maker-Fvb2-3-snap-gene-6.69(NAGK);maker-Fvb4-2-augustus-gene-56.56(ACO1);maker-Fvb4-3-snap-gene-13.62(UGT74B1);maker-Fvb7-1-augustus-gene-0.31(MCSI);maker-Fvb7-2-augustus-gene-1.22(MCSI);MSTRG.35844(UGT74B1)	K01704+K00930+K01681+K11820+K01647+K01647+K11820
	Metabolism	Lipid metabolism	Steroid biosynthesis	5	131	0.0378935	0.34483	ko00100	maker-Fvb4-1-snap-gene-39.34(GgCAS1);maker-Fvb4-2-snap-gene-3.66(DIM);maker-Fvb6-1-augustus-gene-12.51(LIP2);maker-Fvb6-2-augustus-gene-280.45(LIP2);maker-Fvb6-3-augustus-gene-11.63(LIP2)	K01853+K09828+K01052+K01052+K01052
	Metabolism	Amino acid metabolism	Lysine degradation	5	145	0.0543587	0.447737	ko00310	maker-Fvb1-1-snap-gene-12.41(SDG40);maker-Fvb4-3-snap-gene-125.76(ECHIA);maker-Fvb6-1-augustus-gene-6.54(SUVH4);maker-Fvb6-2-augustus-gene-274.51(SUVH4);maker-Fvb7-4-augustus-gene-75.41(RS2Z33)	K19199+K01692+K11420+K11420+K19199
	Metabolism	Metabolism of cofactors and vitamins	Vitamin B6 metabolism	3	63	0.0590912	0.447737	ko00750	augustus_masked-Fvb1-1-processed-gene-225.13(PSAT1);augustus_masked-Fvb1-2-processed-gene-229.5(At1g17710);augustus_masked-Fvb1-4-processed-gene-49.8(PSAT1)	K00831+K13248+K00831
	Metabolism	Carbohydrate metabolism	Pentose phosphate pathway	6	200	0.0639624	0.447737	ko00030	augustus_masked-Fvb7-1-processed-gene-272.8(PFK4);maker-Fvb4-2-augustus-gene-74.32(At5g13110);maker-Fvb5-2-augustus-gene-126.19(PRS1);maker-Fvb5-3-augustus-gene-153.38(PRS1);maker-Fvb7-2-snap-gene-256.54(PFK4);snap_masked-Fvb7-4-processed-gene-35.27(PFK4)	K00850+K00036+K00948+K00948+K00850+K00850
	Metabolism	Metabolism of terpenoids and polyketides	Brassinosteroid biosynthesis	4	117	0.0833737	0.541929	ko00905	maker-Fvb6-1-augustus-gene-45.52(BA13);maker-Fvb6-2-augustus-gene-313.43(BA13);maker-Fvb6-4-augustus-gene-330.44(BA13);snap_masked-Fvb6-3-processed-gene-39.52(BA13)	K09590+K09590+K09590+K09590
	Metabolism	Biosynthesis of other secondary metabolites	Glucosinolate biosynthesis	2	36	0.0910213	0.544788	ko00966	maker-Fvb4-3-snap-gene-13.62(UGT74B1);MSTRG.35844(UGT74B1)	K11820+K11820
	KEGG_A_class	KEGG_B_class	Pathway	mediumpurple3 (34)	All (17049)	Pvalue	Qvalue	Pathway ID	Genes	K_IDs
mediumpurple3	Metabolism	Global and overview maps	Biosynthesis of secondary metabolites	20	3916	7.29518e-06	0.00021156	ko01110	augustus_masked-Fvb2-2-processed-gene-179.2(AOS3);augustus_masked-Fvb3-2-processed-gene-12.5(PPO);augustus_masked-Fvb3-4-processed-gene-18.7(BGLU12);augustus_masked-Fvb4-2-processed-gene-13.14(CCD4);augustus_masked-Fvb4-3-processed-gene-183.1(TKT2);augustus_masked-Fvb6-1-processed-gene-298.16(TRPA1);maker-Fvb3-2-augustus-gene-299.51(BGLU12);maker-Fvb4-2-augustus-gene-55.42(BGLU12);maker-Fvb5-3-au…	K01723+K00422+K01188+K09840+K01662+K01695+K01188+K01188+K01613+K07385+K12742+K00703+K12742+K00703+K00454+K00454+K01657+K01723+K00703+K01657
	Metabolism	Glycan biosynthesis and metabolism	Glycosphingolipid biosynthesis - lacto and neolacto series	2	18	0.000578919	0.00580694	ko00601	augustus_masked-Fvb6-1-processed-gene-286.10(A4galt);maker-Fvb6-2-snap-gene-205.50(A4galt)	K01988+K01988
	Metabolism	Lipid metabolism	alpha-Linolenic acid metabolism	4	202	0.000671519	0.00580694	ko00592	augustus_masked-Fvb2-2-processed-gene-179.2(AOS3);maker-Fvb7-2-augustus-gene-5.16(LOX2.1);maker-Fvb7-3-augustus-gene-245.24(LOX2.1);snap_masked-Fvb2-3-processed-gene-180.11(AOS3)	K01723+K00454+K00454+K01723
	Metabolism	Carbohydrate metabolism	Starch and sucrose metabolism	6	567	0.000800957	0.00580694	ko00500	augustus_masked-Fvb3-4-processed-gene-18.7(BGLU12);maker-Fvb3-2-augustus-gene-299.51(BGLU12);maker-Fvb4-2-augustus-gene-55.42(BGLU12);maker-Fvb6-2-augustus-gene-304.63(SS2);maker-Fvb6-4-augustus-gene-338.43(SS2);snap_masked-Fvb6-1-processed-gene-36.33(SS2)	K01188+K01188+K01188+K00703+K00703+K00703
	Metabolism	Energy metabolism	Nitrogen metabolism	3	112	0.00142381	0.0074689	ko00910	maker-Fvb2-1-augustus-gene-83.31(BCA2);maker-Fvb2-4-augustus-gene-104.28(BCA2);snap_masked-Fvb2-2-processed-gene-122.16(BCA2)	K01673+K01673+K01673
	Metabolism	Global and overview maps	Metabolic pathways	23	6997	0.00154529	0.0074689	ko01100	augustus_masked-Fvb2-2-processed-gene-179.2(AOS3);augustus_masked-Fvb3-2-processed-gene-12.5(PPO);augustus_masked-Fvb3-4-processed-gene-18.7(BGLU12);augustus_masked-Fvb4-2-processed-gene-13.14(CCD4);augustus_masked-Fvb4-3-processed-gene-183.1(TKT2);augustus_masked-Fvb6-1-processed-gene-286.10(A4galt);augustus_masked-Fvb6-1-processed-gene-298.16(TRPA1);maker-Fvb3-2-augustus-gene-299.51(BGLU12);mak…	K01723+K00422+K01188+K09840+K01662+K01988+K01695+K01188+K01188+K01613+K07385+K00703+K01988+K00703+K00797+K00454+K00797+K00454+K00797+K01657+K01723+K00703+K01657
	Metabolism	Metabolism of terpenoids and polyketides	Sesquiterpenoid and triterpenoid biosynthesis	3	133	0.00232722	0.00940469	ko00909	maker-Fvb1-4-augustus-gene-10.63(VIT_19s0014g04930);maker-Fvb3-3-snap-gene-118.57(VIT_19s0014g04930);maker-Fvb5-4-augustus-gene-219.29(VIT_19s0014g04930)	K15803+K15803+K15803
	Metabolism	Glycan biosynthesis and metabolism	Glycosphingolipid biosynthesis - globo and isoglobo series	2	38	0.0025944	0.00940469	ko00603	augustus_masked-Fvb6-1-processed-gene-286.10(A4galt);maker-Fvb6-2-snap-gene-205.50(A4galt)	K01988+K01988
	Metabolism	Amino acid metabolism	Phenylalanine, tyrosine and tryptophan biosynthesis	3	170	0.00464524	0.0134712	ko00400	augustus_masked-Fvb6-1-processed-gene-298.16(TRPA1);maker-Fvb7-4-snap-gene-48.56(ASA1);snap_masked-Fvb7-2-processed-gene-240.37(ASA1)	K01695+K01657+K01657
	Metabolism	Metabolism of other amino acids	Cyanoamino acid metabolism	3	170	0.00464524	0.0134712	ko00460	augustus_masked-Fvb3-4-processed-gene-18.7(BGLU12);maker-Fvb3-2-augustus-gene-299.51(BGLU12);maker-Fvb4-2-augustus-gene-55.42(BGLU12)	K01188+K01188+K01188
	Metabolism	Metabolism of other amino acids	beta-Alanine metabolism	3	182	0.00561476	0.0148026	ko00410	maker-Fvb7-2-augustus-gene-286.44(SPMS);maker-Fvb7-2-snap-gene-286.65(SPMS);maker-Fvb7-4-augustus-gene-11.32(SPMS)	K00797+K00797+K00797
	Metabolism	Lipid metabolism	Linoleic acid metabolism	2	65	0.00742239	0.0167962	ko00591	maker-Fvb7-2-augustus-gene-5.16(LOX2.1);maker-Fvb7-3-augustus-gene-245.24(LOX2.1)	K00454+K00454
	Metabolism	Amino acid metabolism	Arginine and proline metabolism	3	207	0.00800237	0.0167962	ko00330	maker-Fvb7-2-augustus-gene-286.44(SPMS);maker-Fvb7-2-snap-gene-286.65(SPMS);maker-Fvb7-4-augustus-gene-11.32(SPMS)	K00797+K00797+K00797
	Metabolism	Metabolism of terpenoids and polyketides	Terpenoid backbone biosynthesis	3	208	0.00810851	0.0167962	ko00900	augustus_masked-Fvb4-3-processed-gene-183.1(TKT2);maker-Fvb6-1-snap-gene-59.66(EBOS);maker-Fvb6-2-snap-gene-328.26(EBOS)	K01662+K12742+K12742
	Metabolism	Amino acid metabolism	Cysteine and methionine metabolism	3	347	0.031406	0.0586054	ko00270	maker-Fvb7-2-augustus-gene-286.44(SPMS);maker-Fvb7-2-snap-gene-286.65(SPMS);maker-Fvb7-4-augustus-gene-11.32(SPMS)	K00797+K00797+K00797
	KEGG_A_class	KEGG_B_class	Pathway	paleturquoise (34)	All (17049)	Pvalue	Qvalue	Pathway ID	Genes	K_IDs
paleturquoise	Metabolism	Lipid metabolism	Cutin, suberine and wax biosynthesis	10	97	2.58626e-15	5.43115e-14	ko00073	augustus_masked-Fvb7-2-processed-gene-182.12(CYP86A2);augustus_masked-Fvb7-4-processed-gene-111.12(CYP86A4);maker-Fvb5-2-snap-gene-14.61(CYP86A22);maker-Fvb5-3-augustus-gene-231.32(HHT1);maker-Fvb6-1-augustus-gene-128.28(HTH);maker-Fvb6-2-augustus-gene-33.39(HTH);maker-Fvb6-3-augustus-gene-121.32(HTH);maker-Fvb7-2-augustus-gene-82.39(CER1);maker-Fvb7-2-snap-gene-76.48(CER1);snap_masked-Fvb5-1-pro…	K15398+K15398+K15398+K15400+K15403+K15403+K15403+K15404+K15404+K15398
	Metabolism	Lipid metabolism	Fatty acid elongation	10	149	2.0994e-13	2.20437e-12	ko00062	augustus_masked-Fvb3-2-processed-gene-242.7(KCS12);augustus_masked-Fvb3-3-processed-gene-225.1(KCS12);augustus_masked-Fvb3-4-processed-gene-70.10(KCS12);augustus_masked-Fvb4-1-processed-gene-151.13(CUT1);augustus_masked-Fvb4-3-processed-gene-80.0(CUT1);augustus_masked-Fvb4-4-processed-gene-48.5(CUT1);maker-Fvb2-1-augustus-gene-240.39(FDH);maker-Fvb2-3-augustus-gene-46.58(FDH);maker-Fvb2-4-augustu…	K15397+K15397+K15397+K15397+K15397+K15397+K15397+K15397+K15397+K15397
	Metabolism	Glycan biosynthesis and metabolism	Glycosphingolipid biosynthesis - lacto and neolacto series	3	18	5.79327e-06	4.05529e-05	ko00601	maker-Fvb6-1-snap-gene-286.64(A4galt);maker-Fvb6-1-snap-gene-293.79(A4galt);snap_masked-Fvb6-1-processed-gene-286.41(A4galt)	K01988+K01988+K01988
	Organismal Systems	Environmental adaptation	Plant-pathogen interaction	10	1043	2.38917e-05	0.000125431	ko04626	augustus_masked-Fvb3-2-processed-gene-242.7(KCS12);augustus_masked-Fvb3-3-processed-gene-225.1(KCS12);augustus_masked-Fvb3-4-processed-gene-70.10(KCS12);augustus_masked-Fvb4-1-processed-gene-151.13(CUT1);augustus_masked-Fvb4-3-processed-gene-80.0(CUT1);augustus_masked-Fvb4-4-processed-gene-48.5(CUT1);maker-Fvb2-1-augustus-gene-240.39(FDH);maker-Fvb2-3-augustus-gene-46.58(FDH);maker-Fvb2-4-augustu…	K15397+K15397+K15397+K15397+K15397+K15397+K15397+K15397+K15397+K15397
	Metabolism	Glycan biosynthesis and metabolism	Glycosphingolipid biosynthesis - globo and isoglobo series	3	38	5.82811e-05	0.000244781	ko00603	maker-Fvb6-1-snap-gene-286.64(A4galt);maker-Fvb6-1-snap-gene-293.79(A4galt);snap_masked-Fvb6-1-processed-gene-286.41(A4galt)	K01988+K01988+K01988
	Metabolism	Global and overview maps	Metabolic pathways	23	6997	0.00154529	0.00540851	ko01100	augustus_masked-Fvb1-4-processed-gene-173.0(LACS1);augustus_masked-Fvb3-1-processed-gene-284.3(HST);augustus_masked-Fvb3-2-processed-gene-242.7(KCS12);augustus_masked-Fvb3-3-processed-gene-225.1(KCS12);augustus_masked-Fvb3-4-processed-gene-70.10(KCS12);augustus_masked-Fvb4-1-processed-gene-151.13(CUT1);augustus_masked-Fvb4-3-processed-gene-80.0(CUT1);augustus_masked-Fvb4-4-processed-gene-48.5(CUT…	K01897+K13065+K15397+K15397+K15397+K15397+K15397+K15397+K15398+K15398+K01897+K00511+K02291+K01897+K15397+K15397+K15397+K15397+K15398+K01988+K01988+K15398+K01988
	Metabolism	Lipid metabolism	Fatty acid biosynthesis	3	141	0.00274657	0.00823971	ko00061	augustus_masked-Fvb1-4-processed-gene-173.0(LACS1);maker-Fvb1-1-snap-gene-81.38(LACS1);maker-Fvb1-3-snap-gene-203.28(LACS1)	K01897+K01897+K01897
	Metabolism	Global and overview maps	Biosynthesis of secondary metabolites	15	3916	0.00509399	0.0123181	ko01110	augustus_masked-Fvb3-1-processed-gene-284.3(HST);augustus_masked-Fvb3-2-processed-gene-242.7(KCS12);augustus_masked-Fvb3-3-processed-gene-225.1(KCS12);augustus_masked-Fvb3-4-processed-gene-70.10(KCS12);augustus_masked-Fvb4-1-processed-gene-151.13(CUT1);augustus_masked-Fvb4-3-processed-gene-80.0(CUT1);augustus_masked-Fvb4-4-processed-gene-48.5(CUT1);maker-Fvb1-2-snap-gene-118.48(SQE3);maker-Fvb1-2…	K13065+K15397+K15397+K15397+K15397+K15397+K15397+K00511+K02291+K15397+K15397+K15397+K15397+K15404+K15404
	Metabolism	Lipid metabolism	Fatty acid degradation	3	178	0.00527917	0.0123181	ko00071	augustus_masked-Fvb1-4-processed-gene-173.0(LACS1);maker-Fvb1-1-snap-gene-81.38(LACS1);maker-Fvb1-3-snap-gene-203.28(LACS1)	K01897+K01897+K01897
	Cellular Processes	Transport and catabolism	Peroxisome	3	234	0.0111649	0.0234462	ko04146	augustus_masked-Fvb1-4-processed-gene-173.0(LACS1);maker-Fvb1-1-snap-gene-81.38(LACS1);maker-Fvb1-3-snap-gene-203.28(LACS1)	K01897+K01897+K01897
	Metabolism	Global and overview maps	Fatty acid metabolism	3	249	0.0131933	0.0251873	ko01212	augustus_masked-Fvb1-4-processed-gene-173.0(LACS1);maker-Fvb1-1-snap-gene-81.38(LACS1);maker-Fvb1-3-snap-gene-203.28(LACS1)	K01897+K01897+K01897
	Environmental Information Processing	Membrane transport	ABC transporters	2	129	0.0272161	0.0476282	ko02010	maker-Fvb2-1-snap-gene-248.72(ABCB14);maker-Fvb2-4-snap-gene-253.61(ABCB14)	K05658+K05658
	Metabolism	Biosynthesis of other secondary metabolites	Flavone and flavonol biosynthesis	1	24	0.0468111	0.075618	ko00944	snap_masked-Fvb6-3-processed-gene-410.46(3GGT)	K22794
	Metabolism	Biosynthesis of other secondary metabolites	Stilbenoid, diarylheptanoid and gingerol biosynthesis	1	120	0.213679	0.289022	ko00945	augustus_masked-Fvb3-1-processed-gene-284.3(HST)	K13065
	Metabolism	Metabolism of terpenoids and polyketides	Carotenoid biosynthesis	1	127	0.224669	0.289022	ko00906	maker-Fvb1-2-snap-gene-216.28(PSY1)	K02291
	KEGG_A_class	KEGG_B_class	Pathway	red (36)	All (17049)	Pvalue	Qvalue	Pathway ID	Genes	K_IDs
red	Environmental Information Processing	Signal transduction	MAPK signaling pathway - plant	7	461	4.27191e-05	0.0011107	ko04016	augustus_masked-Fvb4-4-processed-gene-93.10(CP1);augustus_masked-Fvb5-3-processed-gene-198.1(CML45);augustus_masked-Fvb6-3-processed-gene-0.2(CML46);maker-Fvb2-1-augustus-gene-118.33(OXI1);maker-Fvb3-1-augustus-gene-75.27(MPK3);maker-Fvb3-3-augustus-gene-221.31(MPK3);maker-Fvb3-4-augustus-gene-78.40(MPK3)	K02183+K02183+K02183+K20714+K20536+K20536+K20536
	Metabolism	Lipid metabolism	Glycerolipid metabolism	5	269	0.000238007	0.00309409	ko00561	maker-Fvb7-1-augustus-gene-247.57(MGLL);maker-Fvb7-1-snap-gene-218.50(--);maker-Fvb7-2-augustus-gene-222.46(MGLL);maker-Fvb7-2-augustus-gene-298.70(MGLL);maker-Fvb7-4-augustus-gene-69.43(MGLL)	K01054+K01054+K01054+K01054+K01054
	Organismal Systems	Environmental adaptation	Plant-pathogen interaction	8	1043	0.00124297	0.0107724	ko04626	augustus_masked-Fvb4-4-processed-gene-93.10(CP1);augustus_masked-Fvb5-3-processed-gene-198.1(CML45);augustus_masked-Fvb6-3-processed-gene-0.2(CML46);maker-Fvb3-1-augustus-gene-75.27(MPK3);maker-Fvb3-3-augustus-gene-221.31(MPK3);maker-Fvb3-4-augustus-gene-78.40(MPK3);maker-Fvb5-1-snap-gene-32.79(TRY);maker-Fvb7-2-augustus-gene-216.44(CNGC1)	K02183+K02183+K02183+K20536+K20536+K20536+K09422+K05391
	Environmental Information Processing	Signal transduction	Phosphatidylinositol signaling system	3	192	0.00764007	0.0456401	ko04070	augustus_masked-Fvb4-4-processed-gene-93.10(CP1);augustus_masked-Fvb5-3-processed-gene-198.1(CML45);augustus_masked-Fvb6-3-processed-gene-0.2(CML46)	K02183+K02183+K02183
	Metabolism	Lipid metabolism	alpha-Linolenic acid metabolism	3	202	0.00877694	0.0456401	ko00592	augustus_masked-Fvb5-3-processed-gene-47.0(OPR1);maker-Fvb1-2-augustus-gene-6.60(OPR3);maker-Fvb5-3-snap-gene-62.50(OPR1)	K05894+K05894+K05894
	Cellular Processes	Transport and catabolism	Phagosome	3	236	0.0133587	0.0578875	ko04145	maker-Fvb5-2-augustus-gene-98.36(TUBB5);snap_masked-Fvb5-1-processed-gene-246.17(TUBA6);snap_masked-Fvb5-3-processed-gene-182.41(TUBB6)	K07375+K07374+K07375
	Metabolism	Lipid metabolism	Fatty acid biosynthesis	2	141	0.0356199	0.132303	ko00061	augustus_masked-Fvb4-4-processed-gene-145.9(At3g03980);maker-Fvb4-1-snap-gene-146.42(FATA2)	K00059+K10781
	Metabolism	Metabolism of terpenoids and polyketides	Monoterpenoid biosynthesis	1	21	0.0434438	0.141192	ko00902	maker-Fvb5-4-snap-gene-10.59(SALR)	K15095
	Metabolism	Global and overview maps	Fatty acid metabolism	2	249	0.0968612	0.279821	ko01212	augustus_masked-Fvb4-4-processed-gene-145.9(At3g03980);maker-Fvb4-1-snap-gene-146.42(FATA2)	K00059+K10781
	Metabolism	Metabolism of cofactors and vitamins	Biotin metabolism	1	60	0.119308	0.310202	ko00780	augustus_masked-Fvb4-4-processed-gene-145.9(At3g03980)	K00059
	Metabolism	Metabolism of cofactors and vitamins	One carbon pool by folate	1	71	0.139626	0.330026	ko00670	maker-Fvb3-3-snap-gene-287.46(THFS)	K01938
	Metabolism	Glycan biosynthesis and metabolism	Other glycan degradation	1	83	0.161272	0.349422	ko00511	augustus_masked-Fvb7-3-processed-gene-44.22(At5g61540)	K01444
	Metabolism	Lipid metabolism	Biosynthesis of unsaturated fatty acids	1	107	0.202986	0.405971	ko01040	augustus_masked-Fvb4-4-processed-gene-145.9(At3g03980)	K00059
	Genetic Information Processing	Folding, sorting and degradation	SNARE interactions in vesicular transport	1	150	0.272735	0.506507	ko04130	maker-Fvb3-2-augustus-gene-14.59(SYP124)	K08486
	Metabolism	Metabolism of terpenoids and polyketides	Terpenoid backbone biosynthesis	1	208	0.357484	0.619638	ko00900	augustus_masked-Fvb2-2-processed-gene-98.7(HMG1)	K00021
	KEGG_A_class	KEGG_B_class	Pathway	skyblue3 (21)	All (17049)	Pvalue	Qvalue	Pathway ID	Genes	K_IDs
skyblue3	Metabolism	Amino acid metabolism	Cysteine and methionine metabolism	5	347	5.27958e-05	0.000950324	ko00270	maker-Fvb6-2-augustus-gene-338.45(ACO1);maker-Fvb6-3-augustus-gene-61.45(ACO1);maker-Fvb6-3-augustus-gene-86.49(ACO1);maker-Fvb6-4-augustus-gene-306.55(ACO1);snap_masked-Fvb6-1-processed-gene-67.30(ACO1)	K05933+K05933+K05933+K05933+K05933
	Metabolism	Metabolism of terpenoids and polyketides	Terpenoid backbone biosynthesis	2	208	0.0267133	0.199122	ko00900	maker-Fvb6-1-snap-gene-59.68(EBOS);maker-Fvb6-4-augustus-gene-316.43(EBOS)	K12742+K12742
	Cellular Processes	Transport and catabolism	Peroxisome	2	234	0.033187	0.199122	ko04146	maker-Fvb3-2-augustus-gene-66.43(At3g12800);maker-Fvb3-3-augustus-gene-54.34(At3g12800)	K13237+K13237
	Environmental Information Processing	Signal transduction	Plant hormone signal transduction	2	387	0.0813053	0.256359	ko04075	augustus_masked-Fvb1-1-processed-gene-130.3(CURL3);maker-Fvb5-4-augustus-gene-54.29(MYC2)	K13415+K13422
	Metabolism	Global and overview maps	Biosynthesis of secondary metabolites	8	3916	0.0870679	0.256359	ko01110	maker-Fvb2-2-augustus-gene-89.47(CEQORH);maker-Fvb6-1-snap-gene-59.68(EBOS);maker-Fvb6-2-augustus-gene-338.45(ACO1);maker-Fvb6-3-augustus-gene-61.45(ACO1);maker-Fvb6-3-augustus-gene-86.49(ACO1);maker-Fvb6-4-augustus-gene-306.55(ACO1);maker-Fvb6-4-augustus-gene-316.43(EBOS);snap_masked-Fvb6-1-processed-gene-67.30(ACO1)	K00224+K12742+K05933+K05933+K05933+K05933+K12742+K05933
	Metabolism	Metabolism of cofactors and vitamins	Nicotinate and nicotinamide metabolism	1	78	0.0918567	0.256359	ko00760	maker-Fvb6-1-augustus-gene-23.46(AO)	K00278
	Metabolism	Metabolism of cofactors and vitamins	Folate biosynthesis	1	85	0.0996951	0.256359	ko00790	augustus_masked-Fvb7-1-processed-gene-239.15(ADCS)	K13950
	Metabolism	Metabolism of terpenoids and polyketides	Brassinosteroid biosynthesis	1	117	0.134715	0.295019	ko00905	maker-Fvb3-4-augustus-gene-220.50(CYP734A1)	K15639
	Environmental Information Processing	Membrane transport	ABC transporters	1	129	0.147509	0.295019	ko02010	maker-Fvb4-3-snap-gene-115.55(ABCB3)	K05658
	Metabolism	Amino acid metabolism	Alanine, aspartate and glutamate metabolism	1	188	0.20784	0.374111	ko00250	maker-Fvb6-1-augustus-gene-23.46(AO)	K00278
	Metabolism	Carbohydrate metabolism	Fructose and mannose metabolism	1	215	0.234071	0.383026	ko00051	maker-Fvb7-1-snap-gene-282.49(At5g51830)	K00847
	Metabolism	Metabolism of other amino acids	Glutathione metabolism	1	351	0.354102	0.513621	ko00480	maker-Fvb2-2-augustus-gene-79.50(HSP26-A)	K00799
	Organismal Systems	Environmental adaptation	Plant-pathogen interaction	2	1043	0.370948	0.513621	ko04626	maker-Fvb5-1-augustus-gene-61.66(MYB62);snap_masked-Fvb3-3-processed-gene-27.41(PTI5)	K09422+K13433
	Metabolism	Carbohydrate metabolism	Amino sugar and nucleotide sugar metabolism	1	424	0.410911	0.525426	ko00520	maker-Fvb7-1-snap-gene-282.49(At5g51830)	K00847
	Environmental Information Processing	Signal transduction	MAPK signaling pathway - plant	1	461	0.437855	0.525426	ko04016	maker-Fvb5-4-augustus-gene-54.29(MYC2)	K13422
	KEGG_A_class	KEGG_B_class	Pathway	steelblue (15)	All (17049)	Pvalue	Qvalue	Pathway ID	Genes	K_IDs
steelblue	Genetic Information Processing	Folding, sorting and degradation	SNARE interactions in vesicular transport	3	150	0.000281052	0.00351951	ko04130	maker-Fvb6-1-augustus-gene-222.30(SYP121);maker-Fvb6-3-snap-gene-234.52(SYP121);maker-Fvb6-4-augustus-gene-148.28(SYP121)	K08486+K08486+K08486
	Metabolism	Carbohydrate metabolism	Amino sugar and nucleotide sugar metabolism	4	424	0.00041406	0.00351951	ko00520	maker-Fvb4-3-augustus-gene-206.54(EP3);maker-Fvb4-3-augustus-gene-224.47(EP3);maker-Fvb4-4-augustus-gene-168.32(EP3);MSTRG.8354(CEY00_Acc04863)	K01183+K01183+K01183+K20547
	Metabolism	Amino acid metabolism	Lysine biosynthesis	1	43	0.0371865	0.210723	ko00300	maker-Fvb5-1-snap-gene-289.47(DAP)	K10206
	Metabolism	Biosynthesis of other secondary metabolites	Phenylpropanoid biosynthesis	2	582	0.0911308	0.26928	ko00940	maker-Fvb5-4-augustus-gene-52.49(COMT1);MSTRG.36793(BGLU12)	K13066+K01188
	Metabolism	Metabolism of cofactors and vitamins	Pantothenate and CoA biosynthesis	1	109	0.0917609	0.26928	ko00770	maker-Fvb3-2-augustus-gene-5.55(COAD)	K02201
	Metabolism	Global and overview maps	Metabolic pathways	9	6997	0.110032	0.26928	ko01100	maker-Fvb3-2-augustus-gene-5.55(COAD);maker-Fvb4-3-augustus-gene-206.54(EP3);maker-Fvb4-3-augustus-gene-224.47(EP3);maker-Fvb4-4-augustus-gene-168.32(EP3);maker-Fvb5-1-snap-gene-289.47(DAP);maker-Fvb5-4-augustus-gene-52.49(COMT1);maker-Fvb7-2-augustus-gene-286.47(SPMS);MSTRG.36793(BGLU12);MSTRG.8354(CEY00_Acc04863)	K02201+K01183+K01183+K01183+K10206+K13066+K00797+K01188+K20547
	Metabolism	Metabolism of terpenoids and polyketides	Sesquiterpenoid and triterpenoid biosynthesis	1	133	0.11088	0.26928	ko00909	maker-Fvb4-2-snap-gene-130.38(VIT_19s0014g04930)	K15803
	Metabolism	Metabolism of other amino acids	Cyanoamino acid metabolism	1	170	0.13962	0.28098	ko00460	MSTRG.36793(BGLU12)	K01188
	Metabolism	Metabolism of other amino acids	beta-Alanine metabolism	1	182	0.148754	0.28098	ko00410	maker-Fvb7-2-augustus-gene-286.47(SPMS)	K00797
	Metabolism	Amino acid metabolism	Arginine and proline metabolism	1	207	0.167492	0.284736	ko00330	maker-Fvb7-2-augustus-gene-286.47(SPMS)	K00797
	Organismal Systems	Environmental adaptation	Plant-pathogen interaction	2	1043	0.232856	0.350647	ko04626	maker-Fvb4-1-snap-gene-23.49(MYB14);maker-Fvb7-4-augustus-gene-11.28(CNGC1)	K09422+K05391
	Metabolism	Amino acid metabolism	Cysteine and methionine metabolism	1	347	0.265506	0.350647	ko00270	maker-Fvb7-2-augustus-gene-286.47(SPMS)	K00797
	Metabolism	Metabolism of other amino acids	Glutathione metabolism	1	351	0.268142	0.350647	ko00480	maker-Fvb7-2-augustus-gene-286.47(SPMS)	K00797
	Environmental Information Processing	Signal transduction	MAPK signaling pathway - plant	1	461	0.337246	0.409513	ko04016	MSTRG.8354(CEY00_Acc04863)	K20547
	Metabolism	Carbohydrate metabolism	Starch and sucrose metabolism	1	567	0.398033	0.451104	ko00500	MSTRG.36793(BGLU12)	K01188
	KEGG_A_class	KEGG_B_class	Pathway	yellowgreen (20)	All (17049)	Pvalue	Qvalue	Pathway ID	Genes	K_IDs
yellowgreen	Metabolism	Lipid metabolism	Linoleic acid metabolism	4	65	8.90358e-07	2.84914e-05	ko00591	maker-Fvb4-1-augustus-gene-75.20(LOX1.5);maker-Fvb4-2-augustus-gene-188.15(LOX1.5);maker-Fvb4-3-snap-gene-241.10(LOX1.5);maker-Fvb4-3-snap-gene-243.37(LOX1.5)	K15718+K15718+K15718+K15718
	Metabolism	Amino acid metabolism	Tyrosine metabolism	4	160	3.2193e-05	0.000515087	ko00350	augustus_masked-Fvb6-4-processed-gene-148.10(AS1);maker-Fvb3-3-augustus-gene-96.37(At5g53970);maker-Fvb3-4-snap-gene-194.40(At5g53970);maker-Fvb6-4-augustus-gene-287.46(HPD)	K00422+K00815+K00815+K00457
	Metabolism	Biosynthesis of other secondary metabolites	Isoquinoline alkaloid biosynthesis	3	91	0.000157024	0.00167492	ko00950	augustus_masked-Fvb6-4-processed-gene-148.10(AS1);maker-Fvb3-3-augustus-gene-96.37(At5g53970);maker-Fvb3-4-snap-gene-194.40(At5g53970)	K00422+K00815+K00815
	Metabolism	Metabolism of cofactors and vitamins	Ubiquinone and other terpenoid-quinone biosynthesis	3	130	0.000449124	0.00359299	ko00130	maker-Fvb3-3-augustus-gene-96.37(At5g53970);maker-Fvb3-4-snap-gene-194.40(At5g53970);maker-Fvb6-4-augustus-gene-287.46(HPD)	K00815+K00815+K00457
	Metabolism	Amino acid metabolism	Cysteine and methionine metabolism	4	347	0.000631262	0.00404008	ko00270	maker-Fvb2-3-augustus-gene-67.42(BCAT2);maker-Fvb3-3-augustus-gene-96.37(At5g53970);maker-Fvb3-4-snap-gene-194.40(At5g53970);maker-Fvb5-4-augustus-gene-55.60(MGL)	K00826+K00815+K00815+K01761
	Metabolism	Biosynthesis of other secondary metabolites	Glucosinolate biosynthesis	2	36	0.000804195	0.00428904	ko00966	maker-Fvb2-3-augustus-gene-67.42(BCAT2);maker-Fvb4-2-snap-gene-11.45(UGT74B1)	K00826+K11820
	Metabolism	Amino acid metabolism	Phenylalanine metabolism	3	181	0.00117453	0.00536929	ko00360	maker-Fvb3-3-augustus-gene-96.37(At5g53970);maker-Fvb3-4-snap-gene-194.40(At5g53970);maker-Fvb6-4-augustus-gene-287.46(HPD)	K00815+K00815+K00457
	Metabolism	Global and overview maps	Biosynthesis of secondary metabolites	11	3916	0.00190289	0.00761155	ko01110	augustus_masked-Fvb6-4-processed-gene-148.10(AS1);maker-Fvb2-3-augustus-gene-67.42(BCAT2);maker-Fvb3-3-augustus-gene-96.37(At5g53970);maker-Fvb3-4-augustus-gene-238.69(VTC2);maker-Fvb3-4-snap-gene-194.40(At5g53970);maker-Fvb4-2-snap-gene-11.45(UGT74B1);maker-Fvb4-3-augustus-gene-7.33(GAD);maker-Fvb4-3-snap-gene-4.66(MIOX1);maker-Fvb4-3-snap-gene-8.51(AMPD);maker-Fvb5-1-augustus-gene-7.59(SGR);mak…	K00422+K00826+K00815+K14190+K00815+K11820+K01580+K00002+K01490+K22013+K15404
	Metabolism	Biosynthesis of other secondary metabolites	Tropane, piperidine and pyridine alkaloid biosynthesis	2	92	0.00513738	0.0182214	ko00960	maker-Fvb3-3-augustus-gene-96.37(At5g53970);maker-Fvb3-4-snap-gene-194.40(At5g53970)	K00815+K00815
	Metabolism	Lipid metabolism	Cutin, suberine and wax biosynthesis	2	97	0.00569419	0.0182214	ko00073	maker-Fvb4-4-snap-gene-32.67(CYP704B1);maker-Fvb7-1-augustus-gene-123.38(CER1)	K20495+K15404
	Metabolism	Amino acid metabolism	Phenylalanine, tyrosine and tryptophan biosynthesis	2	170	0.016693	0.0485438	ko00400	maker-Fvb3-3-augustus-gene-96.37(At5g53970);maker-Fvb3-4-snap-gene-194.40(At5g53970)	K00815+K00815
	Metabolism	Global and overview maps	2-Oxocarboxylic acid metabolism	2	178	0.0182039	0.0485438	ko01210	maker-Fvb2-3-augustus-gene-67.42(BCAT2);maker-Fvb4-2-snap-gene-11.45(UGT74B1)	K00826+K11820
	Metabolism	Carbohydrate metabolism	Ascorbate and aldarate metabolism	2	200	0.0226456	0.0557431	ko00053	maker-Fvb3-4-augustus-gene-238.69(VTC2);maker-Fvb4-2-augustus-gene-5.53(MIOX1)	K14190+K00469
	Metabolism	Metabolism of other amino acids	Taurine and hypotaurine metabolism	1	48	0.0548571	0.117029	ko00430	maker-Fvb4-3-augustus-gene-7.33(GAD)	K01580
	Metabolism	Metabolism of other amino acids	Selenocompound metabolism	1	48	0.0548571	0.117029	ko00450	maker-Fvb5-4-augustus-gene-55.60(MGL)	K01761
	KEGG_A_class	KEGG_B_class	Pathway	blue (260)	All (17049)	Pvalue	Qvalue	Pathway ID	Genes	K_IDs
blue	Metabolism	Biosynthesis of other secondary metabolites	Flavonoid biosynthesis	16	167	5.769e-09	5.24979e-07	ko00941	augustus_masked-Fvb2-2-processed-gene-194.3(CCOAOMT1);maker-Fvb1-2-augustus-gene-78.37(AN3);maker-Fvb4-1-augustus-gene-155.24(LAR);maker-Fvb4-1-augustus-gene-40.31(CYP73A5);maker-Fvb4-4-augustus-gene-252.22(CYP73A2);maker-Fvb5-2-augustus-gene-214.26(FAOMT);maker-Fvb5-2-augustus-gene-6.69(ANS);maker-Fvb5-4-augustus-gene-215.44(FAOMT);maker-Fvb7-1-snap-gene-246.50(CHI2);maker-Fvb7-1-snap-gene-7.40(…	K00588+K00475+K13081+K00487+K00487+K00588+K05277+K00588+K01859+K00660+K01859+K00660+K01859+K01859+K00660+K01859
	Metabolism	Lipid metabolism	Cutin, suberine and wax biosynthesis	11	97	2.62568e-07	8.85027e-06	ko00073	augustus_masked-Fvb3-3-processed-gene-249.6(CYP86A1);augustus_masked-Fvb7-3-processed-gene-116.3(CYP86A2);maker-Fvb3-1-augustus-gene-48.29(CYP86A1);maker-Fvb3-1-snap-gene-151.38(FAR3);maker-Fvb3-2-snap-gene-159.20(FAR3);maker-Fvb3-3-augustus-gene-136.25(FAR3);maker-Fvb3-3-snap-gene-135.22(FAR3);maker-Fvb3-4-augustus-gene-52.46(CYP86A1);maker-Fvb4-2-augustus-gene-2.55(CYP86B1);maker-Fvb4-4-augustu…	K15401+K15398+K15401+K13356+K13356+K13356+K13356+K15401+K15402+K15402+K13356
	Metabolism	Biosynthesis of other secondary metabolites	Phenylpropanoid biosynthesis	27	582	2.91767e-07	8.85027e-06	ko00940	augustus_masked-Fvb1-1-processed-gene-221.7(PER64);augustus_masked-Fvb1-2-processed-gene-74.9(PER64);augustus_masked-Fvb1-3-processed-gene-87.0(PER10);augustus_masked-Fvb2-2-processed-gene-194.3(CCOAOMT1);augustus_masked-Fvb2-4-processed-gene-245.10(PER16);augustus_masked-Fvb6-3-processed-gene-55.10(PER3);maker-Fvb1-1-snap-gene-199.70(PER10);maker-Fvb2-3-augustus-gene-159.30(PER19);maker-Fvb3-1-a…	K00430+K00430+K00430+K00588+K00430+K00430+K00430+K00430+K01188+K22395+K00430+K00430+K05349+K05349+K05349+K00487+K00430+K01904+K00487+K00588+K00430+K00588+K00430+K01904+K01188+K00430+K00430
	Metabolism	Global and overview maps	Biosynthesis of secondary metabolites	95	3916	4.53319e-07	1.0313e-05	ko01110	augustus_masked-Fvb1-1-processed-gene-221.7(PER64);augustus_masked-Fvb1-2-processed-gene-74.9(PER64);augustus_masked-Fvb1-3-processed-gene-87.0(PER10);augustus_masked-Fvb2-2-processed-gene-194.3(CCOAOMT1);augustus_masked-Fvb2-3-processed-gene-168.12(KCS4);augustus_masked-Fvb2-4-processed-gene-245.10(PER16);augustus_masked-Fvb3-3-processed-gene-79.0(NCED3);augustus_masked-Fvb3-4-processed-gene-210…	K00430+K00430+K00430+K00588+K15397+K00430+K09840+K09840+K00422+K10251+K11262+K00430+K01662+K13260+K00430+K01610+K00475+K10703+K05933+K05933+K17913+K17911+K05933+K00511+K00227+K00430+K17913+K05933+K00227+K17913+K00121+K04120+K15095+K01188+K02291+K22395+K00430+K00430+K05349+K05349+K00422+K01114+K05349+K01953+K02291+K04121+K13081+K00487+K01047+K10760+K01057+K09833+K01824+K00600+K00430+K10760+K01904+…
	Metabolism	Global and overview maps	Metabolic pathways	140	6997	1.82724e-05	0.000332557	ko01100	augustus_masked-Fvb1-1-processed-gene-221.7(PER64);augustus_masked-Fvb1-2-processed-gene-74.9(PER64);augustus_masked-Fvb1-3-processed-gene-87.0(PER10);augustus_masked-Fvb2-1-processed-gene-183.11(PECS-2.1);augustus_masked-Fvb2-1-processed-gene-238.5(At2g24580);augustus_masked-Fvb2-2-processed-gene-194.3(CCOAOMT1);augustus_masked-Fvb2-2-processed-gene-226.4(HGSNAT);augustus_masked-Fvb2-3-processed…	K00430+K00430+K00430+K01051+K00306+K00588+K10532+K15397+K00306+K00430+K01988+K09840+K09840+K00422+K10251+K00261+K11262+K01184+K00430+K15398+K01087+K00012+K01662+K00695+K03715+K00430+K01610+K18592+K01051+K00695+K00475+K10703+K03715+K00261+K05933+K11816+K01051+K05933+K01179+K00860+K01179+K05933+K01051+K00511+K01051+K00227+K00889+K00430+K05933+K01179+K11816+K00227+K00121+K04120+K01897+K01897+K01188+…
	Metabolism	Carbohydrate metabolism	Pentose and glucuronate interconversions	19	477	0.000138883	0.00187051	ko00040	augustus_masked-Fvb2-1-processed-gene-183.11(PECS-2.1);augustus_masked-Fvb5-2-processed-gene-38.11(At4g24780);augustus_masked-Fvb6-1-processed-gene-22.5(ADPG2);augustus_masked-Fvb7-2-processed-gene-141.0(At3g53190);augustus_masked-Fvb7-4-processed-gene-157.16(UGD1);maker-Fvb1-2-augustus-gene-26.45(PME53);maker-Fvb2-1-augustus-gene-168.29(PME40);maker-Fvb2-2-augustus-gene-44.63(PME40);maker-Fvb2-2…	K01051+K01728+K01184+K01728+K00012+K01051+K01051+K01051+K01728+K01051+K01728+K01728+K01728+K01728+K01051+K01051+K00002+K01051+K01051
	Metabolism	Metabolism of terpenoids and polyketides	Carotenoid biosynthesis	9	127	0.000143885	0.00187051	ko00906	augustus_masked-Fvb3-3-processed-gene-79.0(NCED3);augustus_masked-Fvb3-4-processed-gene-210.9(NCED1);maker-Fvb2-1-augustus-gene-232.42(CCD8B);maker-Fvb2-1-snap-gene-147.32(D27);maker-Fvb2-3-augustus-gene-53.42(CCD8B);maker-Fvb2-4-augustus-gene-239.59(CCD8B);maker-Fvb3-1-augustus-gene-7.32(PSY);maker-Fvb3-4-augustus-gene-8.42(PSY);maker-Fvb7-4-snap-gene-141.51(CCD7)	K09840+K09840+K17913+K17911+K17913+K17913+K02291+K02291+K17912
	Metabolism	Lipid metabolism	Glycerophospholipid metabolism	13	337	0.00207874	0.0230698	ko00564	maker-Fvb3-4-augustus-gene-126.23(NPC2);maker-Fvb4-1-augustus-gene-41.33(PLA2-ALPHA);maker-Fvb4-4-snap-gene-250.24(PLA2-ALPHA);maker-Fvb5-1-augustus-gene-106.36(NMT2);maker-Fvb5-2-augustus-gene-98.45(NMT2);maker-Fvb5-3-snap-gene-182.67(NMT1);maker-Fvb5-4-augustus-gene-78.44(NMT1);maker-Fvb6-1-augustus-gene-285.22(GPAT6);maker-Fvb6-1-augustus-gene-292.34(GPAT6);maker-Fvb6-1-augustus-gene-320.52(PL…	K01114+K01047+K01047+K05929+K05929+K05929+K05929+K13508+K13508+K01115+K13508+K13508+K13508
	Organismal Systems	Environmental adaptation	Plant-pathogen interaction	28	1043	0.00260224	0.0230698	ko04626	augustus_masked-Fvb2-3-processed-gene-168.12(KCS4);augustus_masked-Fvb2-4-processed-gene-246.4(MYB3);maker-Fvb1-1-augustus-gene-238.48(MYB12);maker-Fvb1-4-augustus-gene-116.38(MYB93);maker-Fvb2-1-augustus-gene-205.35(C1);maker-Fvb2-1-augustus-gene-240.37(MYB3);maker-Fvb3-1-augustus-gene-94.27(MYB36);maker-Fvb3-4-augustus-gene-99.12(MYB36);maker-Fvb4-4-augustus-gene-29.46(MYB88);maker-Fvb4-4-snap-…	K15397+K09422+K09422+K09422+K09422+K09422+K09422+K09422+K09422+K09422+K13447+K09422+K09422+K09422+K09422+K09422+K13447+K05391+K09422+K05391+K09422+K09422+K13427+K05391+K09422+K05391+K05391+K09422
	Metabolism	Metabolism of terpenoids and polyketides	Zeatin biosynthesis	6	91	0.00268428	0.0230698	ko00908	maker-Fvb4-1-snap-gene-117.34(IPT5);maker-Fvb4-3-snap-gene-175.29(IPT5);maker-Fvb6-2-augustus-gene-321.32(CYP735A2);snap_masked-Fvb6-2-processed-gene-166.12(UGT73C2);snap_masked-Fvb6-2-processed-gene-166.13(UGT73C1);snap_masked-Fvb6-3-processed-gene-309.33(UGT73C3)	K10760+K10760+K10717+K13496+K13496+K13496
	Metabolism	Carbohydrate metabolism	Starch and sucrose metabolism	18	567	0.00278865	0.0230698	ko00500	augustus_masked-Fvb4-3-processed-gene-318.15(At5g58090);augustus_masked-Fvb7-3-processed-gene-25.10(TPPD);maker-Fvb1-1-augustus-gene-233.57(SS);maker-Fvb1-2-augustus-gene-64.52(SS);maker-Fvb2-1-snap-gene-182.61(CEL3);maker-Fvb2-2-augustus-gene-228.45(CEL5);maker-Fvb2-3-augustus-gene-21.42(At4g31140);maker-Fvb2-3-snap-gene-235.37(CEL5);maker-Fvb3-1-augustus-gene-17.30(BGLU12);maker-Fvb3-2-augustus…	K19893+K01087+K00695+K00695+K01179+K01179+K19893+K01179+K01188+K05349+K05349+K05349+K19892+K19891+K16055+K01188+K01193+K19891
	Environmental Information Processing	Membrane transport	ABC transporters	7	129	0.00365314	0.027703	ko02010	augustus_masked-Fvb4-2-processed-gene-83.11(ABCB11);maker-Fvb3-1-snap-gene-185.32(ABCB15);maker-Fvb4-4-augustus-gene-65.56(ABCC3);maker-Fvb6-1-augustus-gene-30.68(ABCB15);maker-Fvb6-1-augustus-gene-3.41(ABCB19);maker-Fvb6-3-augustus-gene-28.42(ABCB19);maker-Fvb6-4-augustus-gene-340.29(ABCB19)	K05658+K05658+K05665+K05658+K05658+K05658+K05658
	Metabolism	Amino acid metabolism	Phenylalanine metabolism	8	181	0.0066875	0.0468125	ko00360	augustus_masked-Fvb2-2-processed-gene-194.3(CCOAOMT1);maker-Fvb4-1-augustus-gene-40.31(CYP73A5);maker-Fvb4-4-augustus-gene-220.18(4CL2);maker-Fvb4-4-augustus-gene-252.22(CYP73A2);maker-Fvb5-2-augustus-gene-214.26(FAOMT);maker-Fvb5-4-augustus-gene-215.44(FAOMT);maker-Fvb6-4-augustus-gene-211.44(4CL2);maker-Fvb6-4-snap-gene-76.36(--)	K00588+K00487+K01904+K00487+K00588+K00588+K01904+K07253
	Metabolism	Glycan biosynthesis and metabolism	Other glycan degradation	5	83	0.00877582	0.0570428	ko00511	maker-Fvb2-3-augustus-gene-212.39(FUC95A);maker-Fvb2-4-snap-gene-26.50(FUC95A);maker-Fvb3-1-augustus-gene-94.25(FUC1);maker-Fvb7-1-augustus-gene-281.62(FUC1);snap_masked-Fvb5-4-processed-gene-251.13(--)	K15923+K15923+K01206+K01206+K12373
	Cellular Processes	Transport and catabolism	Peroxisome	9	234	0.00993124	0.0602495	ko04146	augustus_masked-Fvb2-1-processed-gene-238.5(At2g24580);augustus_masked-Fvb2-3-processed-gene-47.18(At2g24580);maker-Fvb2-4-snap-gene-48.34(LACS2);maker-Fvb2-4-snap-gene-48.35(LACS2);maker-Fvb3-1-snap-gene-151.38(FAR3);maker-Fvb3-2-snap-gene-159.20(FAR3);maker-Fvb3-3-augustus-gene-136.25(FAR3);maker-Fvb3-3-snap-gene-135.22(FAR3);maker-Fvb5-1-augustus-gene-10.52(FAR3)	K00306+K00306+K01897+K01897+K13356+K13356+K13356+K13356+K13356
	KEGG_A_class	KEGG_B_class	Pathway	brown (275)	All (17049)	Pvalue	Qvalue	Pathway ID	Genes	K_IDs
brown	Metabolism	Global and overview maps	Biosynthesis of secondary metabolites	109	3916	3.49083e-10	3.10684e-08	ko01110	augustus_masked-Fvb1-4-processed-gene-129.0(SK);augustus_masked-Fvb1-4-processed-gene-37.5(OPR3);augustus_masked-Fvb2-4-processed-gene-262.8(AOS1);augustus_masked-Fvb2-4-processed-gene-50.0(AOS3);augustus_masked-Fvb2-4-processed-gene-50.2(AOS3);augustus_masked-Fvb2-4-processed-gene-50.3(CYP74A2);augustus_masked-Fvb3-2-processed-gene-202.5(ADT3);augustus_masked-Fvb3-3-processed-gene-75.4(BAHD1);au…	K00891+K05894+K01723+K01723+K01723+K01723+K05359+K13065+K13065+K00033+K01581+K04125+K01952+K18368+K00033+K01904+K18368+K18368+K00891+K01762+K01762+K15227+K04125+K05894+K01762+K04125+K05894+K00430+K04125+K00021+K04125+K01762+K01762+K00224+K01061+K00224+K01061+K05278+K01772+K13260+K00787+K00787+K00422+K11755+K00422+K00901+K13065+K11820+K04125+K01648+K04125+K00002+K01568+K04125+K00547+K00276+K00616+…
	Organismal Systems	Environmental adaptation	Plant-pathogen interaction	39	1043	7.91824e-07	3.52362e-05	ko04626	augustus_masked-Fvb3-2-processed-gene-285.10(PTI6);augustus_masked-Fvb5-1-processed-gene-188.0(CCAMK);maker-Fvb1-3-augustus-gene-108.28(RAX3);maker-Fvb1-4-snap-gene-56.44(CNGC10);maker-Fvb2-1-augustus-gene-2.32(MYB308);maker-Fvb2-2-augustus-gene-69.34(MYB14);maker-Fvb2-2-snap-gene-62.54(CML8);maker-Fvb2-3-augustus-gene-100.34(CML8);maker-Fvb2-4-augustus-gene-130.44(CPK5);maker-Fvb2-4-augustus-gen…	K13434+K13412+K09422+K05391+K09422+K09422+K02183+K02183+K13412+K02183+K09422+K04079+K04079+K13420+K04079+K13420+K04079+K09422+K09422+K09422+K13447+K09422+K09422+K13412+K13412+K13412+K13412+K05391+K05391+K13412+K05391+K04079+K05391+K05391+K05391+K05391+K05391+K09422+K13447
	Metabolism	Metabolism of terpenoids and polyketides	Diterpenoid biosynthesis	10	108	9.76608e-06	0.000289727	ko00904	augustus_masked-Fvb4-4-processed-gene-6.3(GA2OX6);maker-Fvb1-1-augustus-gene-85.17(GA2OX2);maker-Fvb1-2-augustus-gene-208.17(GA2OX2);maker-Fvb1-3-augustus-gene-201.20(GA2OX2);maker-Fvb1-4-augustus-gene-172.36(GA2OX2);maker-Fvb4-1-augustus-gene-199.80(GA2OX6);maker-Fvb4-2-augustus-gene-4.58(GA2OX6);maker-Fvb4-3-augustus-gene-4.39(GA2OX6);maker-Fvb6-1-snap-gene-148.36(LE);maker-Fvb6-4-snap-gene-232…	K04125+K04125+K04125+K04125+K04125+K04125+K04125+K04125+K04124+K04124
	Metabolism	Metabolism of terpenoids and polyketides	Terpenoid backbone biosynthesis	13	208	3.4347e-05	0.000764221	ko00900	maker-Fvb1-3-augustus-gene-47.53(HMG1);maker-Fvb3-1-augustus-gene-318.50(FPS1);maker-Fvb3-2-augustus-gene-30.63(FPS1);maker-Fvb5-1-augustus-gene-8.34(HMGS);maker-Fvb5-3-augustus-gene-266.46(HMGS);maker-Fvb5-4-augustus-gene-7.40(HMGS);maker-Fvb6-1-augustus-gene-332.49(At5g27450);maker-Fvb6-3-augustus-gene-417.51(At5g27450);maker-Fvb7-1-snap-gene-54.38(MVD2);maker-Fvb7-2-snap-gene-50.30(MVD2);maker…	K00021+K00787+K00787+K01641+K01641+K01641+K00869+K00869+K01597+K01597+K01597+K01597+K00626
	Metabolism	Global and overview maps	Metabolic pathways	143	6997	0.000140276	0.00249691	ko01100	augustus_masked-Fvb1-2-processed-gene-71.20(PSAT1);augustus_masked-Fvb1-3-processed-gene-17.3(EMB1187);augustus_masked-Fvb1-4-processed-gene-129.0(SK);augustus_masked-Fvb1-4-processed-gene-37.5(OPR3);augustus_masked-Fvb2-4-processed-gene-262.8(AOS1);augustus_masked-Fvb2-4-processed-gene-50.0(AOS3);augustus_masked-Fvb2-4-processed-gene-50.2(AOS3);augustus_masked-Fvb2-4-processed-gene-50.3(CYP74A2)…	K00831+K00894+K00891+K05894+K01723+K01723+K01723+K01723+K05359+K13065+K13065+K08679+K08679+K08679+K00797+K00033+K01581+K01952+K08679+K01193+K18368+K22911+K00033+K01904+K18368+K18368+K01183+K05605+K00891+K01762+K01762+K00894+K15227+K05894+K01762+K01184+K11155+K05894+K01087+K00430+K00021+K01897+K01762+K01762+K01489+K00759+K14156+K01061+K01061+K01179+K06041+K05278+K01772+K00787+K05857+K00787+K00422+…
	Metabolism	Amino acid metabolism	Cysteine and methionine metabolism	16	347	0.000171441	0.00254305	ko00270	augustus_masked-Fvb4-3-processed-gene-20.0(SPDSYN1);maker-Fvb1-1-augustus-gene-173.34(ACS-1);maker-Fvb1-1-augustus-gene-244.39(ACS7);maker-Fvb1-2-augustus-gene-119.38(ACS-1);maker-Fvb1-4-augustus-gene-29.59(ACS7);maker-Fvb1-4-augustus-gene-95.49(ACS-1);maker-Fvb4-3-augustus-gene-80.42(HMT-1);maker-Fvb5-3-augustus-gene-273.62(LDHA);maker-Fvb5-4-augustus-gene-0.32(LDHA);maker-Fvb6-2-augustus-gene-3…	K00797+K01762+K01762+K01762+K01762+K01762+K00547+K00016+K00016+K01739+K00789+K01739+K00928+K00928+K01739+K01762
	Metabolism	Lipid metabolism	Synthesis and degradation of ketone bodies	4	19	0.000212059	0.00269618	ko00072	maker-Fvb5-1-augustus-gene-8.34(HMGS);maker-Fvb5-3-augustus-gene-266.46(HMGS);maker-Fvb5-4-augustus-gene-7.40(HMGS);snap_masked-Fvb6-1-processed-gene-74.22(AAT1)	K01641+K01641+K01641+K00626
	Environmental Information Processing	Signal transduction	Phosphatidylinositol signaling system	11	192	0.000293434	0.00326446	ko04070	maker-Fvb2-2-snap-gene-62.54(CML8);maker-Fvb2-3-augustus-gene-100.34(CML8);maker-Fvb2-4-augustus-gene-170.31(CML8);maker-Fvb3-2-augustus-gene-269.19(PLC4);maker-Fvb3-3-snap-gene-252.34(PLC4);maker-Fvb3-4-snap-gene-179.40(DGK5);maker-Fvb5-1-augustus-gene-88.40(DGK1);maker-Fvb5-3-augustus-gene-202.50(DGK1);maker-Fvb7-1-snap-gene-261.70(PLC6);maker-Fvb7-4-snap-gene-47.68(PLC6);snap_masked-Fvb7-3-pro…	K02183+K02183+K02183+K05857+K05857+K00901+K00901+K00901+K05857+K05857+K05857
	Metabolism	Metabolism of terpenoids and polyketides	Zeatin biosynthesis	6	91	0.00353862	0.034993	ko00908	augustus_masked-Fvb6-2-processed-gene-108.11(ZOG1);augustus_masked-Fvb6-4-processed-gene-178.0(ZOX1);maker-Fvb2-1-augustus-gene-254.39(CKX5);maker-Fvb2-3-augustus-gene-35.50(CKX5);maker-Fvb7-1-snap-gene-17.36(CKX6);snap_masked-Fvb7-2-processed-gene-19.25(CKX6)	K13495+K13495+K00279+K00279+K00279+K00279
	Metabolism	Amino acid metabolism	Tyrosine metabolism	8	160	0.00448728	0.0399368	ko00350	maker-Fvb3-2-snap-gene-12.54(PPO);maker-Fvb3-4-augustus-gene-270.41(PPO);maker-Fvb4-3-augustus-gene-93.45(maoII);maker-Fvb5-2-snap-gene-55.55(At1g32780);maker-Fvb5-4-augustus-gene-85.67(At5g24760);maker-Fvb7-3-snap-gene-12.62(At1g22430);maker-Fvb7-4-augustus-gene-1.27(At1g22430);snap_masked-Fvb3-3-processed-gene-7.30(PPO)	K00422+K00422+K00276+K00001+K00001+K00121+K00121+K00422
	Metabolism	Lipid metabolism	Fatty acid degradation	8	178	0.00838656	0.0678549	ko00071	augustus_masked-Fvb7-1-processed-gene-249.10(ECI1);maker-Fvb1-3-snap-gene-203.31(LACS1);maker-Fvb5-2-snap-gene-55.55(At1g32780);maker-Fvb5-4-augustus-gene-85.67(At5g24760);maker-Fvb7-3-snap-gene-12.62(At1g22430);maker-Fvb7-4-augustus-gene-1.27(At1g22430);snap_masked-Fvb4-1-processed-gene-190.41(ALDH2B7);snap_masked-Fvb6-1-processed-gene-74.22(AAT1)	K07517+K01897+K00001+K00001+K00121+K00121+K00128+K00626
	Metabolism	Lipid metabolism	alpha-Linolenic acid metabolism	8	202	0.0169729	0.125882	ko00592	augustus_masked-Fvb1-4-processed-gene-37.5(OPR3);augustus_masked-Fvb2-4-processed-gene-262.8(AOS1);augustus_masked-Fvb2-4-processed-gene-50.0(AOS3);augustus_masked-Fvb2-4-processed-gene-50.2(AOS3);augustus_masked-Fvb2-4-processed-gene-50.3(CYP74A2);maker-Fvb1-1-snap-gene-237.87(OPR3);maker-Fvb1-2-augustus-gene-6.59(OPR3);maker-Fvb7-4-augustus-gene-208.26(AOC)	K05894+K01723+K01723+K01723+K01723+K05894+K05894+K10525
	Metabolism	Lipid metabolism	Glycerophospholipid metabolism	11	337	0.021288	0.145741	ko00564	augustus_masked-Fvb1-3-processed-gene-17.3(EMB1187);maker-Fvb1-1-augustus-gene-258.63(EMB1187);maker-Fvb2-1-augustus-gene-73.27(CK1);maker-Fvb2-3-augustus-gene-11.43(YLR118C);maker-Fvb3-4-snap-gene-179.40(DGK5);maker-Fvb5-1-augustus-gene-3.57(PLDBETA1);maker-Fvb5-1-augustus-gene-88.40(DGK1);maker-Fvb5-3-augustus-gene-202.50(DGK1);maker-Fvb5-4-snap-gene-7.45(PLDBETA1);maker-Fvb6-3-augustus-gene-8.…	K00894+K00894+K14156+K06130+K00901+K01115+K00901+K00901+K01115+K18696+K00006
	Metabolism	Carbohydrate metabolism	Butanoate metabolism	4	68	0.0241042	0.153234	ko00650	maker-Fvb5-1-augustus-gene-8.34(HMGS);maker-Fvb5-3-augustus-gene-266.46(HMGS);maker-Fvb5-4-augustus-gene-7.40(HMGS);snap_masked-Fvb6-1-processed-gene-74.22(AAT1)	K01641+K01641+K01641+K00626
	Organismal Systems	Environmental adaptation	Circadian rhythm - plant	4	76	0.0344071	0.194983	ko04712	maker-Fvb1-3-augustus-gene-100.29(CKA4);maker-Fvb2-2-augustus-gene-26.46(HY5);maker-Fvb4-3-augustus-gene-20.38(ADO3);maker-Fvb4-4-augustus-gene-20.54(ADO3)	K03097+K16241+K12116+K12116
	KEGG_A_class	KEGG_B_class	Pathway	darkolivegreen (12)	All (17049)	Pvalue	Qvalue	Pathway ID	Genes	K_IDs
darkolivegreen	Genetic Information Processing	Folding, sorting and degradation	Ubiquitin mediated proteolysis	3	570	0.00652625	0.119655	ko04120	maker-Fvb7-1-augustus-gene-309.41(UBC10);maker-Fvb7-2-augustus-gene-281.47(UBC10);maker-Fvb7-4-augustus-gene-15.42(UBC10)	K06689+K06689+K06689
	Genetic Information Processing	Folding, sorting and degradation	Protein processing in endoplasmic reticulum	3	698	0.0113957	0.119655	ko04141	maker-Fvb7-1-augustus-gene-309.41(UBC10);maker-Fvb7-2-augustus-gene-281.47(UBC10);maker-Fvb7-4-augustus-gene-15.42(UBC10)	K06689+K06689+K06689
	Metabolism	Biosynthesis of other secondary metabolites	Monobactam biosynthesis	1	27	0.0188454	0.131918	ko00261	maker-Fvb6-1-augustus-gene-7.49(AK2)	K00928
	Metabolism	Amino acid metabolism	Lysine biosynthesis	1	43	0.0298589	0.156759	ko00300	maker-Fvb6-1-augustus-gene-7.49(AK2)	K00928
	Metabolism	Lipid metabolism	Sphingolipid metabolism	1	89	0.0608944	0.255757	ko00600	augustus_masked-Fvb4-4-processed-gene-30.8(SBH1)	K04713
	Metabolism	Global and overview maps	2-Oxocarboxylic acid metabolism	1	178	0.118372	0.333675	ko01210	maker-Fvb6-1-augustus-gene-7.49(AK2)	K00928
	Metabolism	Metabolism of cofactors and vitamins	Porphyrin metabolism	1	182	0.120878	0.333675	ko00860	maker-Fvb2-1-augustus-gene-212.63(HEMH)	K01772
	Environmental Information Processing	Signal transduction	Phosphatidylinositol signaling system	1	192	0.127114	0.333675	ko04070	maker-Fvb3-2-augustus-gene-125.30(DGK5)	K00901
	Metabolism	Amino acid metabolism	Glycine, serine and threonine metabolism	1	223	0.14619	0.338173	ko00260	maker-Fvb6-1-augustus-gene-7.49(AK2)	K00928
	Metabolism	Lipid metabolism	Glycerolipid metabolism	1	269	0.173792	0.338173	ko00561	maker-Fvb3-2-augustus-gene-125.30(DGK5)	K00901
	Metabolism	Global and overview maps	Metabolic pathways	7	6997	0.177138	0.338173	ko01100	augustus_masked-Fvb4-4-processed-gene-30.8(SBH1);maker-Fvb2-1-augustus-gene-212.63(HEMH);maker-Fvb2-1-augustus-gene-218.35(APT1);maker-Fvb3-1-augustus-gene-281.26(TPS7);maker-Fvb3-2-augustus-gene-125.30(DGK5);maker-Fvb6-1-augustus-gene-7.49(AK2);maker-Fvb6-3-augustus-gene-358.24(PNC1)	K04713+K01772+K00759+K16055+K00901+K00928+K00430
	Metabolism	Lipid metabolism	Glycerophospholipid metabolism	1	337	0.213099	0.353337	ko00564	maker-Fvb3-2-augustus-gene-125.30(DGK5)	K00901
	Metabolism	Amino acid metabolism	Cysteine and methionine metabolism	1	347	0.218732	0.353337	ko00270	maker-Fvb6-1-augustus-gene-7.49(AK2)	K00928
	Genetic Information Processing	Folding, sorting and degradation	RNA degradation	1	402	0.249062	0.373593	ko03018	maker-Fvb4-2-snap-gene-49.35(At2g01130)	K14442
	Environmental Information Processing	Signal transduction	MAPK signaling pathway - plant	1	461	0.280394	0.379827	ko04016	maker-Fvb5-4-augustus-gene-21.27(RBOHA)	K13447
	KEGG_A_class	KEGG_B_class	Pathway	lightgreen (78)	All (17049)	Pvalue	Qvalue	Pathway ID	Genes	K_IDs
lightgreen	Metabolism	Lipid metabolism	alpha-Linolenic acid metabolism	8	202	3.89692e-06	0.00020264	ko00592	augustus_masked-Fvb2-3-processed-gene-180.0(AOS3);augustus_masked-Fvb5-1-processed-gene-100.2(AOS3);maker-Fvb2-2-snap-gene-179.25(AOS3);maker-Fvb5-1-augustus-gene-239.23(AOC4);maker-Fvb6-1-augustus-gene-117.45(LOX3.1);maker-Fvb6-3-augustus-gene-111.19(LOX3.1);maker-Fvb7-2-augustus-gene-4.41(LOX2.1);maker-Fvb7-4-augustus-gene-220.15(LOX2.1)	K01723+K01723+K01723+K10525+K00454+K00454+K00454+K00454
	Metabolism	Global and overview maps	Biosynthesis of secondary metabolites	35	3916	1.54798e-05	0.000402475	ko01110	augustus_masked-Fvb2-3-processed-gene-180.0(AOS3);augustus_masked-Fvb2-4-processed-gene-14.0(PKP1);augustus_masked-Fvb5-1-processed-gene-100.2(AOS3);augustus_masked-Fvb5-2-processed-gene-129.7(poxN1);augustus_masked-Fvb5-3-processed-gene-150.3(poxN1);augustus_masked-Fvb6-3-processed-gene-435.10(TRPA1);augustus_masked-Fvb6-4-processed-gene-49.4(FPS1);augustus_masked-Fvb7-1-processed-gene-276.11(PE…	K01723+K00873+K01723+K00430+K00430+K01695+K00787+K00430+K00901+K00430+K15397+K01850+K00511+K02492+K04120+K01723+K00511+K00511+K13513+K01809+K01809+K01490+K10525+K00430+K00430+K00001+K00454+K08081+K00454+K08081+K01115+K00454+K00454+K00511+K20772
	Metabolism	Metabolism of terpenoids and polyketides	Sesquiterpenoid and triterpenoid biosynthesis	6	133	3.26264e-05	0.000565525	ko00909	maker-Fvb2-1-augustus-gene-8.45(SQE3);maker-Fvb2-3-augustus-gene-221.21(SQE3);maker-Fvb2-4-augustus-gene-10.41(SQE3);maker-Fvb6-2-augustus-gene-150.40(ValCS);maker-Fvb6-3-snap-gene-378.48(ValCS);snap_masked-Fvb2-1-processed-gene-8.29(SQE3)	K00511+K00511+K00511+K15803+K15803+K00511
	Metabolism	Global and overview maps	Metabolic pathways	48	6997	0.000201397	0.00230977	ko01100	augustus_masked-Fvb1-2-processed-gene-79.6(GMD1);augustus_masked-Fvb2-3-processed-gene-180.0(AOS3);augustus_masked-Fvb2-4-processed-gene-14.0(PKP1);augustus_masked-Fvb5-1-processed-gene-100.2(AOS3);augustus_masked-Fvb5-2-processed-gene-129.7(poxN1);augustus_masked-Fvb5-3-processed-gene-150.3(poxN1);augustus_masked-Fvb6-3-processed-gene-435.10(TRPA1);augustus_masked-Fvb6-4-processed-gene-49.4(FPS1…	K01711+K01723+K00873+K01723+K00430+K00430+K01695+K00787+K00430+K00901+K00430+K15397+K01850+K00511+K02492+K04120+K01723+K00511+K00511+K13513+K00858+K01809+K01051+K01809+K01490+K10525+K00430+K00430+K01087+K01051+K00001+K00454+K08081+K12448+K00454+K05285+K08081+K01115+K01087+K00454+K01087+K00454+K01087+K01106+K00511+K01106+K01956+K20772
	Metabolism	Lipid metabolism	Linoleic acid metabolism	4	65	0.000222093	0.00230977	ko00591	maker-Fvb6-1-augustus-gene-117.45(LOX3.1);maker-Fvb6-3-augustus-gene-111.19(LOX3.1);maker-Fvb7-2-augustus-gene-4.41(LOX2.1);maker-Fvb7-4-augustus-gene-220.15(LOX2.1)	K00454+K00454+K00454+K00454
	Organismal Systems	Environmental adaptation	Plant-pathogen interaction	12	1043	0.00265052	0.0227441	ko04626	maker-Fvb1-4-snap-gene-10.70(KCS11);maker-Fvb3-1-snap-gene-309.56(CPK9);maker-Fvb3-2-augustus-gene-23.48(CPK9);maker-Fvb3-4-snap-gene-234.68(CNGC1);maker-Fvb4-3-augustus-gene-112.40(RBOHD);maker-Fvb4-4-augustus-gene-81.48(RBOHD);maker-Fvb6-1-augustus-gene-40.82(CNGC2);maker-Fvb6-1-augustus-gene-57.69(MYB14);maker-Fvb6-1-augustus-gene-57.70(MYB4);maker-Fvb6-3-snap-gene-334.49(RBL1);maker-Fvb6-3-sn…	K15397+K13412+K13412+K05391+K13447+K13447+K05391+K09422+K09422+K05391+K09422+K05391
	Metabolism	Lipid metabolism	Steroid biosynthesis	4	131	0.0030617	0.0227441	ko00100	maker-Fvb2-1-augustus-gene-8.45(SQE3);maker-Fvb2-3-augustus-gene-221.21(SQE3);maker-Fvb2-4-augustus-gene-10.41(SQE3);snap_masked-Fvb2-1-processed-gene-8.29(SQE3)	K00511+K00511+K00511+K00511
	Environmental Information Processing	Signal transduction	MAPK signaling pathway - plant	7	461	0.00511428	0.0332429	ko04016	augustus_masked-Fvb2-4-processed-gene-163.9(ERF1B);augustus_masked-Fvb7-3-processed-gene-97.7(MYC2);maker-Fvb4-3-augustus-gene-112.40(RBOHD);maker-Fvb4-4-augustus-gene-81.48(RBOHD);snap_masked-Fvb7-2-processed-gene-110.24(MEKK1b);snap_masked-Fvb7-2-processed-gene-174.20(MEKK1b);MSTRG.44536(ACS2)	K14516+K13422+K13447+K13447+K20606+K20606+K20772
	Metabolism	Biosynthesis of other secondary metabolites	Phenylpropanoid biosynthesis	6	582	0.0502206	0.281241	ko00940	augustus_masked-Fvb5-2-processed-gene-129.7(poxN1);augustus_masked-Fvb5-3-processed-gene-150.3(poxN1);augustus_masked-Fvb7-1-processed-gene-276.11(PER10);maker-Fvb1-4-augustus-gene-14.67(PER25);maker-Fvb5-2-augustus-gene-149.31(poxN1);maker-Fvb5-3-augustus-gene-150.16(poxN1)	K00430+K00430+K00430+K00430+K00430+K00430
	Environmental Information Processing	Signal transduction	Phosphatidylinositol signaling system	3	192	0.0579143	0.281241	ko04070	maker-Fvb1-1-augustus-gene-104.18(DGK2);snap_masked-Fvb2-1-processed-gene-259.48(IP5P11);snap_masked-Fvb2-3-processed-gene-28.35(IP5P11)	K00901+K01106+K01106
	Metabolism	Biosynthesis of other secondary metabolites	Tropane, piperidine and pyridine alkaloid biosynthesis	2	92	0.0664379	0.281241	ko00960	maker-Fvb6-2-augustus-gene-196.32(At2g29340);maker-Fvb6-3-snap-gene-337.37(At2g29340)	K08081+K08081
	Metabolism	Lipid metabolism	Glycerophospholipid metabolism	4	337	0.068649	0.281241	ko00564	maker-Fvb1-1-augustus-gene-104.18(DGK2);maker-Fvb1-3-snap-gene-47.68(At1g78690);maker-Fvb2-4-snap-gene-261.102(LPAT4);maker-Fvb7-2-augustus-gene-171.39(PLDBETA1)	K00901+K13511+K13513+K01115
	Metabolism	Carbohydrate metabolism	Inositol phosphate metabolism	3	209	0.0708618	0.281241	ko00562	maker-Fvb5-1-augustus-gene-10.58(MIOX2);snap_masked-Fvb2-1-processed-gene-259.48(IP5P11);snap_masked-Fvb2-3-processed-gene-28.35(IP5P11)	K00469+K01106+K01106
	Metabolism	Carbohydrate metabolism	Fructose and mannose metabolism	3	215	0.0757188	0.281241	ko00051	augustus_masked-Fvb1-2-processed-gene-79.6(GMD1);maker-Fvb4-2-augustus-gene-52.34(PMI1);maker-Fvb4-3-augustus-gene-54.52(PMI1)	K01711+K01809+K01809
	Metabolism	Carbohydrate metabolism	Amino sugar and nucleotide sugar metabolism	4	424	0.129392	0.448558	ko00520	augustus_masked-Fvb1-2-processed-gene-79.6(GMD1);maker-Fvb4-2-augustus-gene-52.34(PMI1);maker-Fvb4-3-augustus-gene-54.52(PMI1);maker-Fvb6-2-snap-gene-351.60(UEL-3)	K01711+K01809+K01809+K12448
	KEGG_A_class	KEGG_B_class	Pathway	midnightblue (43)	All (17049)	Pvalue	Qvalue	Pathway ID	Genes	K_IDs
midnightblue	Environmental Information Processing	Membrane transport	ABC transporters	6	129	8.09105e-07	3.0746e-05	ko02010	maker-Fvb3-4-augustus-gene-173.42(ABCB15);maker-Fvb4-1-augustus-gene-139.33(ABCB15);maker-Fvb6-2-snap-gene-18.61(ABCB19);maker-Fvb6-3-snap-gene-108.51(ABCB2);maker-Fvb7-3-snap-gene-15.75(ABCB19);snap_masked-Fvb7-1-processed-gene-317.46(ABCB19)	K05658+K05658+K05658+K05658+K05658+K05658
	Metabolism	Energy metabolism	Oxidative phosphorylation	4	201	0.001615	0.0306849	ko00190	maker-Fvb5-2-augustus-gene-114.47(LHA1);maker-Fvb5-4-augustus-gene-93.23(LHA1);maker-Fvb6-1-augustus-gene-6.53(FES1);maker-Fvb7-3-snap-gene-151.57(LHA1)	K01535+K01535+K00411+K01535
	Metabolism	Metabolism of terpenoids and polyketides	Sesquiterpenoid and triterpenoid biosynthesis	3	133	0.00456088	0.054421	ko00909	maker-Fvb3-1-augustus-gene-190.29(VIT_19s0014g04930);maker-Fvb3-2-snap-gene-130.34(VIT_19s0014g04930);snap_masked-Fvb2-4-processed-gene-66.24(VIT_19s0014g04930)	K15803+K15803+K15803
	Genetic Information Processing	Replication and repair	Mismatch repair	3	147	0.00602268	0.054421	ko03430	augustus_masked-Fvb1-1-processed-gene-210.5(RFC3);maker-Fvb1-2-augustus-gene-85.76(RFC5);maker-Fvb7-2-augustus-gene-65.23(rfcS)	K10756+K10756+K10756
	Metabolism	Glycan biosynthesis and metabolism	Glycosaminoglycan degradation	2	53	0.00789211	0.054421	ko00531	maker-Fvb6-3-snap-gene-312.53(Hgsnat);maker-Fvb6-4-augustus-gene-117.28(Hgsnat)	K10532+K10532
	Metabolism	Metabolism of other amino acids	Cyanoamino acid metabolism	3	170	0.00897448	0.054421	ko00460	augustus_masked-Fvb6-1-processed-gene-13.6(F26G);maker-Fvb6-2-augustus-gene-281.54(--);maker-Fvb6-3-augustus-gene-11.71(BGLU13)	K01188+K01188+K01188
	Metabolism	Metabolism of cofactors and vitamins	Biotin metabolism	2	60	0.0100249	0.054421	ko00780	maker-Fvb4-4-augustus-gene-67.55(CLKR27);maker-Fvb5-4-augustus-gene-59.40(KAS1)	K00059+K09458
	Genetic Information Processing	Replication and repair	DNA replication	3	192	0.0124696	0.0592305	ko03030	augustus_masked-Fvb1-1-processed-gene-210.5(RFC3);maker-Fvb1-2-augustus-gene-85.76(RFC5);maker-Fvb7-2-augustus-gene-65.23(rfcS)	K10756+K10756+K10756
	Metabolism	Biosynthesis of other secondary metabolites	Phenylpropanoid biosynthesis	5	582	0.0150497	0.0635433	ko00940	augustus_masked-Fvb6-1-processed-gene-13.6(F26G);maker-Fvb4-2-snap-gene-66.44(ACT);maker-Fvb6-2-augustus-gene-281.54(--);maker-Fvb6-3-augustus-gene-11.71(BGLU13);maker-Fvb6-3-snap-gene-370.54(GSVIVT00037159001)	K01188+K13065+K01188+K01188+K00430
	Genetic Information Processing	Replication and repair	Nucleotide excision repair	3	258	0.0270985	0.102974	ko03420	augustus_masked-Fvb1-1-processed-gene-210.5(RFC3);maker-Fvb1-2-augustus-gene-85.76(RFC5);maker-Fvb7-2-augustus-gene-65.23(rfcS)	K10756+K10756+K10756
	Metabolism	Energy metabolism	Nitrogen metabolism	2	112	0.032424	0.107503	ko00910	maker-Fvb4-2-augustus-gene-3.45(GS1);maker-Fvb4-3-augustus-gene-2.49(GS1)	K01915+K01915
	Metabolism	Amino acid metabolism	Arginine biosynthesis	2	116	0.0345736	0.107503	ko00220	maker-Fvb4-2-augustus-gene-3.45(GS1);maker-Fvb4-3-augustus-gene-2.49(GS1)	K01915+K01915
	Metabolism	Biosynthesis of other secondary metabolites	Stilbenoid, diarylheptanoid and gingerol biosynthesis	2	120	0.0367775	0.107503	ko00945	maker-Fvb4-2-snap-gene-66.44(ACT);maker-Fvb6-1-augustus-gene-179.41(OMT3)	K13065+K16040
	Metabolism	Lipid metabolism	Fatty acid biosynthesis	2	141	0.0491894	0.133514	ko00061	maker-Fvb4-4-augustus-gene-67.55(CLKR27);maker-Fvb5-4-augustus-gene-59.40(KAS1)	K00059+K09458
	Metabolism	Amino acid metabolism	Alanine, aspartate and glutamate metabolism	2	188	0.081404	0.206224	ko00250	maker-Fvb4-2-augustus-gene-3.45(GS1);maker-Fvb4-3-augustus-gene-2.49(GS1)	K01915+K01915
	KEGG_A_class	KEGG_B_class	Pathway	purple (104)	All (17049)	Pvalue	Qvalue	Pathway ID	Genes	K_IDs
purple	Metabolism	Carbohydrate metabolism	Galactose metabolism	9	189	2.32015e-06	0.000127609	ko00052	maker-Fvb1-1-augustus-gene-88.27(GOLS2);maker-Fvb1-2-augustus-gene-204.24(GOLS2);maker-Fvb1-4-snap-gene-169.24(GOLS2);maker-Fvb4-4-augustus-gene-18.47(PGM1);maker-Fvb5-2-augustus-gene-9.52(UGE1);maker-Fvb6-1-augustus-gene-192.31(RFS2);maker-Fvb6-2-augustus-gene-114.22(RFS2);maker-Fvb6-2-augustus-gene-230.63(GOLS2);snap_masked-Fvb3-1-processed-gene-318.42(PFK2)	K18819+K18819+K18819+K01835+K01784+K06617+K06617+K18819+K00850
	Organismal Systems	Environmental adaptation	Plant-pathogen interaction	17	1043	0.00018186	0.00500116	ko04626	maker-Fvb3-2-augustus-gene-245.22(MYB59);maker-Fvb3-4-augustus-gene-72.36(MYB59);maker-Fvb5-3-augustus-gene-64.27(MYB330);maker-Fvb5-4-augustus-gene-3.44(ODO1);maker-Fvb6-2-augustus-gene-295.50(CNGC2);maker-Fvb6-2-augustus-gene-308.59(CNGC2);maker-Fvb7-1-augustus-gene-278.63(ODO1);maker-Fvb7-1-augustus-gene-291.60(HSP83A);maker-Fvb7-1-augustus-gene-306.52(HSP83A);maker-Fvb7-1-augustus-gene-39.30(…	K09422+K09422+K09422+K09422+K05391+K05391+K09422+K04079+K04079+K09422+K09422+K04079+K04079+K04079+K09422+K04079+K09422
	Environmental Information Processing	Signal transduction	MAPK signaling pathway - plant	10	461	0.000511811	0.00938321	ko04016	augustus_masked-Fvb7-2-processed-gene-286.2(PP2C51);maker-Fvb2-3-augustus-gene-114.42(CHI2);maker-Fvb3-1-augustus-gene-54.22(At2g29380);maker-Fvb3-3-augustus-gene-242.27(PP2CA);maker-Fvb3-4-snap-gene-58.51(At2g29380);maker-Fvb4-4-snap-gene-57.33(WRKY3);maker-Fvb7-1-augustus-gene-296.38(PP2C51);maker-Fvb7-4-augustus-gene-11.33(PP2C51);snap_masked-Fvb2-2-processed-gene-103.26(CHIA1);snap_masked-Fvb…	K14497+K20547+K14497+K14497+K14497+K14497+K14497+K14497+K20547+K20547
	Environmental Information Processing	Signal transduction	Plant hormone signal transduction	8	387	0.00253959	0.0349194	ko04075	augustus_masked-Fvb7-2-processed-gene-286.2(PP2C51);augustus_masked-Fvb7-3-processed-gene-193.4(TGA21);maker-Fvb3-1-augustus-gene-54.22(At2g29380);maker-Fvb3-3-augustus-gene-242.27(PP2CA);maker-Fvb3-4-snap-gene-58.51(At2g29380);maker-Fvb4-4-snap-gene-57.33(WRKY3);maker-Fvb7-1-augustus-gene-296.38(PP2C51);maker-Fvb7-4-augustus-gene-11.33(PP2C51)	K14497+K14431+K14497+K14497+K14497+K14497+K14497+K14497
	Metabolism	Carbohydrate metabolism	Amino sugar and nucleotide sugar metabolism	8	424	0.00441476	0.0485623	ko00520	augustus_masked-Fvb3-1-processed-gene-260.7(MUR4);maker-Fvb2-3-augustus-gene-114.42(CHI2);maker-Fvb2-4-snap-gene-65.25(AGPS1);maker-Fvb4-4-augustus-gene-18.47(PGM1);maker-Fvb5-2-augustus-gene-9.52(UGE1);snap_masked-Fvb2-2-processed-gene-103.26(CHIA1);snap_masked-Fvb2-4-processed-gene-125.20(CHIA1);snap_masked-Fvb2-4-processed-gene-258.33(AGPS1)	K12448+K20547+K00975+K01835+K01784+K20547+K20547+K00975
	Metabolism	Metabolism of terpenoids and polyketides	Carotenoid biosynthesis	4	127	0.00761309	0.0697866	ko00906	augustus_masked-Fvb3-4-processed-gene-264.5(NCED1);maker-Fvb3-4-snap-gene-59.48(CYP707A2);maker-Fvb7-2-augustus-gene-278.69(CA2);maker-Fvb7-3-augustus-gene-1.52(CA2)	K09840+K09843+K15746+K15746
	Genetic Information Processing	Folding, sorting and degradation	Protein processing in endoplasmic reticulum	10	698	0.0101894	0.08006	ko04141	augustus_masked-Fvb1-1-processed-gene-271.7(HSP70);maker-Fvb7-1-augustus-gene-291.60(HSP83A);maker-Fvb7-1-augustus-gene-306.52(HSP83A);maker-Fvb7-1-augustus-gene-86.38(MED37C);maker-Fvb7-2-augustus-gene-80.54(MED37C);maker-Fvb7-2-snap-gene-278.80(HSP83A);maker-Fvb7-2-snap-gene-315.78(HSP83A);maker-Fvb7-3-augustus-gene-157.35(MED37C);maker-Fvb7-3-snap-gene-28.91(HSP83A);maker-Fvb7-4-snap-gene-20.7…	K03283+K04079+K04079+K03283+K03283+K04079+K04079+K03283+K04079+K04079
	Cellular Processes	Transport and catabolism	Autophagy - other	4	154	0.0146609	0.100794	ko04136	augustus_masked-Fvb3-2-processed-gene-24.9(ATG8C);maker-Fvb7-1-augustus-gene-302.45(ATG13A);maker-Fvb7-1-augustus-gene-317.56(ATG13A);maker-Fvb7-3-augustus-gene-15.67(ATG13A)	K08341+K08331+K08331+K08331
	Metabolism	Lipid metabolism	Biosynthesis of unsaturated fatty acids	3	107	0.0277171	0.148868	ko01040	augustus_masked-Fvb1-4-processed-gene-55.7(PAS2A);maker-Fvb6-1-snap-gene-355.43(ACPD);maker-Fvb6-4-augustus-gene-23.32(ACPD)	K10703+K03921+K03921
	Metabolism	Energy metabolism	Nitrogen metabolism	3	112	0.0311465	0.148868	ko00910	maker-Fvb5-2-augustus-gene-100.29(GLN1);maker-Fvb5-3-augustus-gene-180.39(GLN1);snap_masked-Fvb5-1-processed-gene-108.29(GLN1)	K01915+K01915+K01915
	Metabolism	Amino acid metabolism	Arginine biosynthesis	3	116	0.0340432	0.148868	ko00220	maker-Fvb5-2-augustus-gene-100.29(GLN1);maker-Fvb5-3-augustus-gene-180.39(GLN1);snap_masked-Fvb5-1-processed-gene-108.29(GLN1)	K01915+K01915+K01915
	Metabolism	Carbohydrate metabolism	Pentose phosphate pathway	4	200	0.0341126	0.148868	ko00030	maker-Fvb4-4-augustus-gene-18.47(PGM1);maker-Fvb4-4-augustus-gene-37.65(At1g13700);maker-Fvb5-1-augustus-gene-136.40(PRS1);snap_masked-Fvb3-1-processed-gene-318.42(PFK2)	K01835+K01057+K00948+K00850
	Metabolism	Carbohydrate metabolism	Glyoxylate and dicarboxylate metabolism	4	202	0.0351871	0.148868	ko00630	maker-Fvb5-2-augustus-gene-100.29(GLN1);maker-Fvb5-3-augustus-gene-180.39(GLN1);maker-Fvb7-2-augustus-gene-204.40(MCSI);snap_masked-Fvb5-1-processed-gene-108.29(GLN1)	K01915+K01915+K01647+K01915
	Metabolism	Metabolism of cofactors and vitamins	Ubiquinone and other terpenoid-quinone biosynthesis	3	130	0.0452394	0.177726	ko00130	maker-Fvb2-4-snap-gene-97.22(--);maker-Fvb3-4-augustus-gene-177.28(At4g27270);maker-Fvb4-4-augustus-gene-225.18(HPT1)	K09833+K03809+K09833
	Metabolism	Carbohydrate metabolism	Starch and sucrose metabolism	7	567	0.0583706	0.202834	ko00500	augustus_masked-Fvb7-1-processed-gene-243.7(STP-1);maker-Fvb2-4-snap-gene-65.25(AGPS1);maker-Fvb3-2-augustus-gene-35.17(SBEII);maker-Fvb4-2-augustus-gene-19.49(TPS6);maker-Fvb4-4-augustus-gene-18.47(PGM1);snap_masked-Fvb2-4-processed-gene-258.33(AGPS1);snap_masked-Fvb6-3-processed-gene-32.27(SPS2)	K00688+K00975+K00700+K16055+K01835+K00975+K00696
	KEGG_A_class	KEGG_B_class	Pathway	skyblue (46)	All (17049)	Pvalue	Qvalue	Pathway ID	Genes	K_IDs
skyblue	Metabolism	Metabolism of terpenoids and polyketides	Sesquiterpenoid and triterpenoid biosynthesis	13	133	1.78001e-17	5.51802e-16	ko00909	maker-Fvb3-1-augustus-gene-46.31(VIT_19s0014g04930);maker-Fvb3-1-snap-gene-46.33(VIT_19s0014g04930);maker-Fvb4-1-augustus-gene-154.33(VIT_19s0014g04930);maker-Fvb4-2-snap-gene-45.60(VIT_19s0014g04930);maker-Fvb4-4-augustus-gene-45.47(VIT_19s0014g04930);maker-Fvb5-3-snap-gene-37.26(VIT_19s0014g04930);maker-Fvb6-1-augustus-gene-287.51(VIT_19s0014g04930);maker-Fvb6-1-augustus-gene-294.51(VIT_19s0014…	K15803+K15803+K15803+K15803+K15803+K15803+K15803+K15803+K15803+K15803+K15803+K15803+K15803
	Metabolism	Biosynthesis of other secondary metabolites	Phenylpropanoid biosynthesis	14	582	2.18925e-10	3.39334e-09	ko00940	augustus_masked-Fvb3-2-processed-gene-282.7(GSVIVT00023967001);maker-Fvb1-3-augustus-gene-24.33(ALDH2C4);maker-Fvb2-2-augustus-gene-19.45(PER5);maker-Fvb3-1-snap-gene-11.44(pod);maker-Fvb3-2-snap-gene-299.72(BGLU12);maker-Fvb3-3-snap-gene-281.37(LCT);maker-Fvb4-1-augustus-gene-198.50(PER5);maker-Fvb4-3-augustus-gene-6.39(PER5);maker-Fvb4-3-snap-gene-192.50(GSVIVT00037159001);maker-Fvb4-4-augustus…	K00430+K12355+K00430+K00430+K01188+K01188+K00430+K00430+K00430+K00430+K00430+K01188+K01188+K01188
	Metabolism	Metabolism of other amino acids	Cyanoamino acid metabolism	5	170	9.15172e-05	0.000945678	ko00460	maker-Fvb3-2-snap-gene-299.72(BGLU12);maker-Fvb3-3-snap-gene-281.37(LCT);maker-Fvb6-1-augustus-gene-13.76(F26G);maker-Fvb6-1-snap-gene-13.98(BGLU13);maker-Fvb6-3-augustus-gene-11.73(BGLU13)	K01188+K01188+K01188+K01188+K01188
	Metabolism	Global and overview maps	Biosynthesis of secondary metabolites	19	3916	0.0042224	0.0327236	ko01110	augustus_masked-Fvb3-2-processed-gene-282.7(GSVIVT00023967001);maker-Fvb1-4-augustus-gene-87.50(CYP81E9);maker-Fvb2-2-augustus-gene-19.45(PER5);maker-Fvb3-1-snap-gene-11.44(pod);maker-Fvb3-2-snap-gene-299.72(BGLU12);maker-Fvb3-3-snap-gene-281.37(LCT);maker-Fvb4-1-augustus-gene-198.50(PER5);maker-Fvb4-3-augustus-gene-6.39(PER5);maker-Fvb4-3-snap-gene-192.50(GSVIVT00037159001);maker-Fvb4-4-augustus…	K00430+K13260+K00430+K00430+K01188+K01188+K00430+K00430+K00430+K00430+K01580+K00430+K01188+K08081+K01188+K08081+K01188+K20772+K00850
	Metabolism	Carbohydrate metabolism	Starch and sucrose metabolism	5	567	0.0178278	0.110533	ko00500	maker-Fvb3-2-snap-gene-299.72(BGLU12);maker-Fvb3-3-snap-gene-281.37(LCT);maker-Fvb6-1-augustus-gene-13.76(F26G);maker-Fvb6-1-snap-gene-13.98(BGLU13);maker-Fvb6-3-augustus-gene-11.73(BGLU13)	K01188+K01188+K01188+K01188+K01188
	Metabolism	Biosynthesis of other secondary metabolites	Tropane, piperidine and pyridine alkaloid biosynthesis	2	92	0.0255627	0.132074	ko00960	maker-Fvb6-1-augustus-gene-273.47(At2g29340);maker-Fvb6-2-augustus-gene-196.38(At2g29340)	K08081+K08081
	Metabolism	Biosynthesis of other secondary metabolites	Isoflavonoid biosynthesis	1	16	0.0423253	0.18353	ko00943	maker-Fvb1-4-augustus-gene-87.50(CYP81E9)	K13260
	Environmental Information Processing	Membrane transport	ABC transporters	2	129	0.0473624	0.18353	ko02010	maker-Fvb4-3-augustus-gene-117.34(ABCB11);snap_masked-Fvb4-3-processed-gene-50.23(ABCC6)	K05658+K05665
	Metabolism	Global and overview maps	Metabolic pathways	24	6997	0.0835887	0.287917	ko01100	augustus_masked-Fvb3-2-processed-gene-282.7(GSVIVT00023967001);maker-Fvb2-1-augustus-gene-247.55(P4H3);maker-Fvb2-2-augustus-gene-19.45(PER5);maker-Fvb3-1-snap-gene-11.44(pod);maker-Fvb3-2-snap-gene-299.72(BGLU12);maker-Fvb3-3-snap-gene-281.37(LCT);maker-Fvb4-1-augustus-gene-198.50(PER5);maker-Fvb4-3-augustus-gene-206.55(EP3);maker-Fvb4-3-augustus-gene-224.52(EP3);maker-Fvb4-3-augustus-gene-6.39(…	K00430+K00472+K00430+K00430+K01188+K01188+K00430+K01183+K01183+K00430+K00430+K00430+K01580+K00430+K01188+K08081+K01188+K08081+K01188+K01051+K01051+K20772+K01051+K00850
	Metabolism	Metabolism of other amino acids	Taurine and hypotaurine metabolism	1	48	0.121785	0.377532	ko00430	maker-Fvb4-4-augustus-gene-9.37(GAD)	K01580
	Metabolism	Carbohydrate metabolism	Pentose and glucuronate interconversions	3	477	0.137324	0.387004	ko00040	maker-Fvb7-1-snap-gene-105.50(PECS-2.1);maker-Fvb7-1-snap-gene-152.49(PECS-2.1);maker-Fvb7-4-augustus-gene-134.36(PME17)	K01051+K01051+K01051
	Metabolism	Carbohydrate metabolism	Butanoate metabolism	1	68	0.168132	0.434341	ko00650	maker-Fvb4-4-augustus-gene-9.37(GAD)	K01580
	Metabolism	Metabolism of other amino acids	Glutathione metabolism	2	351	0.244511	0.541124	ko00480	maker-Fvb2-4-augustus-gene-154.45(GSTU7);maker-Fvb5-1-augustus-gene-93.34(GSTU9)	K00799+K00799
	Metabolism	Lipid metabolism	Biosynthesis of unsaturated fatty acids	1	107	0.25173	0.541124	ko01040	maker-Fvb2-2-augustus-gene-118.44(S-ACP-DES6)	K03921
	Metabolism	Energy metabolism	Nitrogen metabolism	1	112	0.261834	0.541124	ko00910	maker-Fvb3-3-snap-gene-201.37(ACA7)	K01674
	KEGG_A_class	KEGG_B_class	Pathway	violet (22)	All (17049)	Pvalue	Qvalue	Pathway ID	Genes	K_IDs
violet	Metabolism	Metabolism of other amino acids	Taurine and hypotaurine metabolism	2	48	0.00172968	0.0252038	ko00430	augustus_masked-Fvb6-3-processed-gene-281.13(PCO1);augustus_masked-Fvb6-4-processed-gene-128.0(PCO1)	K10712+K10712
	Metabolism	Amino acid metabolism	Arginine and proline metabolism	3	207	0.00229125	0.0252038	ko00330	maker-Fvb6-1-augustus-gene-49.79(POX2);maker-Fvb6-2-augustus-gene-318.55(POX2);maker-Fvb6-3-augustus-gene-44.60(POX2)	K00318+K00318+K00318
	Metabolism	Amino acid metabolism	Tyrosine metabolism	2	160	0.0178772	0.101268	ko00350	maker-Fvb2-1-augustus-gene-88.39(ADH);maker-Fvb2-4-augustus-gene-112.22(ADH1)	K18857+K18857
	Metabolism	Lipid metabolism	Fatty acid degradation	2	178	0.0218332	0.101268	ko00071	maker-Fvb2-1-augustus-gene-88.39(ADH);maker-Fvb2-4-augustus-gene-112.22(ADH1)	K18857+K18857
	Metabolism	Global and overview maps	Metabolic pathways	14	6997	0.0271866	0.101268	ko01100	augustus_masked-Fvb6-3-processed-gene-281.13(PCO1);augustus_masked-Fvb6-4-processed-gene-128.0(PCO1);maker-Fvb1-1-augustus-gene-243.73(ACO1);maker-Fvb2-1-augustus-gene-88.39(ADH);maker-Fvb2-2-snap-gene-45.63(PME7);maker-Fvb2-4-augustus-gene-112.22(ADH1);maker-Fvb6-1-augustus-gene-171.62(TPS7);maker-Fvb6-1-augustus-gene-49.79(POX2);maker-Fvb6-1-snap-gene-250.37(Hgsnat);maker-Fvb6-2-augustus-gene-3…	K10712+K10712+K05933+K18857+K01051+K18857+K16055+K00318+K10532+K00318+K00318+K16055+K16055+K11816
	Metabolism	Lipid metabolism	alpha-Linolenic acid metabolism	2	202	0.0276186	0.101268	ko00592	maker-Fvb2-1-augustus-gene-88.39(ADH);maker-Fvb2-4-augustus-gene-112.22(ADH1)	K18857+K18857
	Metabolism	Carbohydrate metabolism	Starch and sucrose metabolism	3	567	0.0352227	0.1107	ko00500	maker-Fvb6-1-augustus-gene-171.62(TPS7);maker-Fvb6-3-snap-gene-183.28(TPS7);maker-Fvb6-4-augustus-gene-210.47(TPS7)	K16055+K16055+K16055
	Metabolism	Glycan biosynthesis and metabolism	Glycosaminoglycan degradation	1	53	0.0662438	0.182171	ko00531	maker-Fvb6-1-snap-gene-250.37(Hgsnat)	K10532
	Metabolism	Global and overview maps	Biosynthesis of secondary metabolites	8	3916	0.110388	0.247604	ko01110	maker-Fvb1-1-augustus-gene-243.73(ACO1);maker-Fvb2-1-augustus-gene-88.39(ADH);maker-Fvb2-4-augustus-gene-112.22(ADH1);maker-Fvb2-4-augustus-gene-55.24(At4g36750);maker-Fvb6-1-augustus-gene-49.79(POX2);maker-Fvb6-2-augustus-gene-318.55(POX2);maker-Fvb6-3-augustus-gene-44.60(POX2);snap_masked-Fvb3-2-processed-gene-95.12(GA2OX1)	K05933+K18857+K18857+K03809+K00318+K00318+K00318+K04125
	Metabolism	Carbohydrate metabolism	Glycolysis / Gluconeogenesis	2	456	0.116143	0.247604	ko00010	maker-Fvb2-1-augustus-gene-88.39(ADH);maker-Fvb2-4-augustus-gene-112.22(ADH1)	K18857+K18857
	Metabolism	Metabolism of terpenoids and polyketides	Diterpenoid biosynthesis	1	108	0.130549	0.247604	ko00904	snap_masked-Fvb3-2-processed-gene-95.12(GA2OX1)	K04125
	Metabolism	Energy metabolism	Nitrogen metabolism	1	112	0.135056	0.247604	ko00910	maker-Fvb5-2-augustus-gene-244.33(NIA)	K10534
	Metabolism	Metabolism of cofactors and vitamins	Ubiquinone and other terpenoid-quinone biosynthesis	1	130	0.155068	0.262422	ko00130	maker-Fvb2-4-augustus-gene-55.24(At4g36750)	K03809
	Metabolism	Lipid metabolism	Fatty acid elongation	1	149	0.175711	0.276117	ko00062	maker-Fvb5-3-snap-gene-138.57(ABHD17C)	K01076
	Metabolism	Amino acid metabolism	Tryptophan metabolism	1	165	0.19272	0.282657	ko00380	snap_masked-Fvb2-2-processed-gene-78.12(YUC5)	K11816
