# Supplementary material for: Transcriptome sequencing reveals jasmonate playing a key role in ALA-induced osmotic stress tolerance in strawberry
Source: BMC Plant Biol. 2025 Jan 11;25:41. doi: 10.1186/s12870-025-06068-x (PMC11724492; doi:10.1186/s12870-025-06068-x)
Supplement: Supplementary file 11 — Supplementary Material 11: Table S11. The correlation of JA-related gene expressions and modules. [file 12870_2025_6068_MOESM11_ESM.xlsx]

## Sheet: Sheet1
Table S11. The correlation of JA-related gene expressions and modules.
Gene ID	Symbol	MM.midnightblue	MM.brown	MM.darkolivegreen	MM.skyblue	MM.violet	MM.blue	MM.lightgreen	MM.purple	MM.darkgreen	MM.yellowgreen	MM.mediumpurple3	MM.darkmagenta	MM.skyblue3	MM.red	MM.steelblue	MM.black	MM.paleturquoise	MM.grey	MM.midnightblue.pvalue	MM.brown.pvalue	MM.darkolivegreen.pvalue	MM.skyblue.pvalue	MM.violet.pvalue	MM.blue.pvalue	MM.lightgreen.pvalue	MM.purple.pvalue	MM.darkgreen.pvalue	MM.yellowgreen.pvalue	MM.mediumpurple3.pvalue	MM.darkmagenta.pvalue	MM.skyblue3.pvalue	MM.red.pvalue	MM.steelblue.pvalue	MM.black.pvalue	MM.paleturquoise.pvalue	MM.grey.pvalue
maker-Fvb5-1-augustus-gene-239.23	AOC4	0.283332	0.113903	-0.030886	0.378159	0.558388	0.80903	0.810106	0.348086	-0.135879	-0.532519	-0.437308	-0.350448	-0.579039	-0.239175	-0.454792	-0.801791	-0.530211	0.0927755	0.0378854	0.412159	0.824542	0.00481155	1.14621e-05	1.34412e-13	1.17698e-13	0.00990131	0.327237	3.40019e-05	0.00094451	0.00937803	4.49682e-06	0.0815398	0.000550411	3.21325e-13	3.73067e-05	0.504615
maker-Fvb7-2-augustus-gene-180.48	GL3	0.24907	0.127662	-0.243136	0.112867	0.147321	0.531447	0.265182	0.00599404	-0.287694	-0.507824	-0.377209	-0.394545	-0.563752	-0.0418122	-0.069565	-0.230836	0.0565903	0.302086	0.0693399	0.357603	0.0764672	0.41645	0.287751	3.55023e-05	0.0526314	0.965688	0.0349043	8.86442e-05	0.00492758	0.00315468	9.04338e-06	0.764026	0.617187	0.0930807	0.684414	0.0264135
augustus_masked-Fvb2-3-processed-gene-179.4	AOS1	0.314447	0.447262	0.144699	0.282472	0.276442	0.461487	0.647931	0.222649	-0.130239	-0.394745	-0.344505	-0.115074	-0.406199	-0.251969	-0.30311	-0.652751	-0.477335	-0.11191	0.0205736	0.000696976	0.296511	0.0384972	0.0430204	0.000444148	1.18187e-07	0.105612	0.3479	0.00313806	0.0107426	0.407336	0.00230622	0.0660568	0.0258822	8.84931e-08	0.000262592	0.420439
maker-Fvb2-1-augustus-gene-200.52	JAZ / TIFY8	0.337566	-0.133827	-0.466132	0.248835	0.268727	0.787746	0.384354	0.601214	0.303874	-0.163202	-0.339796	-0.299766	-0.563347	-0.241462	-0.454382	-0.534717	-0.461161	0.50197	0.0125497	0.334664	0.000381742	0.0696116	0.0494332	1.58082e-12	0.00411199	1.52934e-06	0.0254912	0.238339	0.0119424	0.0276514	9.20822e-06	0.078579	0.000557611	3.11085e-05	0.000448863	0.000110072
snap_masked-Fvb4-2-processed-gene-76.26	JAZ / TIFY9	0.31552	0.0829271	0.156668	0.311592	0.465853	0.669919	0.94644	0.0237425	-0.322959	-0.495228	-0.337057	-0.405018	-0.456356	-0.0689821	-0.330057	-0.717201	-0.4318	-0.24634	0.020123	0.551071	0.257914	0.021815	0.000385248	3.02459e-08	3.42649e-27	0.864686	0.0172217	0.00014057	0.0126918	0.00238183	0.000523714	0.620147	0.0147937	1.05363e-09	0.00111313	0.0725509
maker-Fvb7-4-augustus-gene-113.39	GL3	0.314749	0.0896936	-0.269962	0.252394	0.288068	0.734378	0.428077	0.255949	-0.135407	-0.497633	-0.31191	-0.342023	-0.583762	-0.21871	-0.296225	-0.470249	-0.28915	0.385885	0.0204461	0.518934	0.0483573	0.0655854	0.0346583	2.61759e-10	0.00124191	0.0617522	0.328936	0.0001289	0.0216737	0.0113612	3.59775e-06	0.112088	0.029635	0.000333191	0.0339534	0.00395353
maker-Fvb3-4-augustus-gene-265.34	JAZ / TIFY5A	0.205498	0.298506	0.397357	0.357054	0.629685	0.601045	0.939624	-0.0393184	-0.40128	-0.523247	-0.289169	-0.283212	-0.380214	-0.192356	-0.362968	-0.762125	-0.50478	-0.365652	0.136034	0.0283443	0.00292801	0.00803982	3.37878e-07	1.54248e-06	7.09418e-26	0.77773	0.00263583	4.91532e-05	0.0339415	0.0379702	0.00456871	0.16347	0.0069858	2.16883e-11	9.92558e-05	0.00654864
maker-Fvb7-2-augustus-gene-4.41	LOX2.1	0.0826638	0.316887	0.188139	0.446435	0.277934	0.512277	0.770781	-0.129475	-0.357029	-0.409074	-0.28127	-0.209223	-0.347005	-0.147974	-0.234088	-0.561629	-0.389459	-0.213496	0.55234	0.0195606	0.173077	0.00071504	0.0418626	7.49835e-05	9.29794e-12	0.350762	0.00804458	0.00213104	0.0393659	0.128925	0.010149	0.285598	0.0884373	9.9377e-06	0.00360445	0.121119
maker-Fvb2-2-snap-gene-179.25	AOS3	0.178871	0.385364	0.385997	0.31786	0.385677	0.481011	0.870922	-0.107207	-0.378573	-0.441785	-0.265976	-0.206167	-0.319572	-0.186282	-0.287218	-0.64367	-0.434186	-0.382041	0.195617	0.00400688	0.00394217	0.0191687	0.00397472	0.000231596	1.13495e-17	0.440349	0.00476162	0.000824784	0.0519007	0.134737	0.0184951	0.177434	0.0352202	1.51985e-07	0.00103702	0.00436194
maker-Fvb6-3-augustus-gene-111.19	LOX3.1	0.151449	-0.154538	0.125425	0.191481	0.168918	0.400848	0.850488	-0.114979	-0.345576	-0.371224	-0.231248	-0.487369	-0.283386	0.304891	-0.176224	-0.541181	-0.26928	-0.442197	0.274308	0.264524	0.366158	0.165429	0.222071	0.00266671	3.98284e-16	0.407726	0.0104846	0.00571661	0.092482	0.000185752	0.0378477	0.0249788	0.202422	2.3862e-05	0.0489491	0.000814484
augustus_masked-Fvb2-3-processed-gene-180.0	AOS3	0.153112	0.534347	0.440801	0.663047	0.426703	0.461849	0.749647	-0.0465478	-0.348063	-0.44576	-0.229877	-0.0443632	-0.231224	-0.287181	-0.298243	-0.678777	-0.44805	-0.326478	0.269012	3.15794e-05	0.000849853	4.68694e-08	0.00129271	0.00043897	6.91824e-11	0.738204	0.00990653	0.000730113	0.0944865	0.750083	0.0925172	0.0352442	0.0284907	1.69019e-08	0.000680141	0.0159788
maker-Fvb4-3-augustus-gene-27.27	PUB10	0.146658	0.941881	0.536397	0.173901	0.561609	0.253147	0.205541	-0.0428538	-0.302466	-0.353686	-0.226851	0.228114	-0.215724	-0.430089	-0.268516	-0.492684	-0.319855	-0.15483	0.28995	2.709e-26	2.90524e-05	0.208532	9.94657e-06	0.0647579	0.13595	0.758324	0.0262152	0.0086997	0.0990284	0.097112	0.117194	0.00117075	0.0496191	0.000153954	0.0183857	0.26361
augustus_masked-Fvb2-4-processed-gene-50.0	AOS3	0.160687	0.854468	0.568926	0.240618	0.401569	0.255417	0.476432	-0.128271	-0.358056	-0.370655	-0.225855	0.0745679	-0.248954	-0.316884	-0.25727	-0.544622	-0.359619	-0.354863	0.24575	2.07893e-16	7.16705e-06	0.0796612	0.00261538	0.0623134	0.000270756	0.355295	0.00785206	0.00579709	0.10056	0.592038	0.0694738	0.0195619	0.0603735	2.0674e-05	0.00756678	0.00846397
maker-Fvb7-4-augustus-gene-220.15	LOX2.1	0.0422185	0.179875	0.131213	0.334512	0.154272	0.403244	0.698022	-0.138461	-0.303253	-0.323917	-0.20068	-0.209301	-0.275799	-0.0687672	-0.173235	-0.441157	-0.308973	-0.222099	0.7618	0.193079	0.344274	0.0134242	0.265358	0.0024995	4.4439e-09	0.318043	0.0258085	0.0168754	0.145659	0.12878	0.043527	0.621239	0.210307	0.000840699	0.023009	0.1065
maker-Fvb3-1-augustus-gene-290.37	JAZ / TIFY5A	0.212636	0.272918	0.493774	0.293376	0.605354	0.507693	0.897217	-0.0938108	-0.424725	-0.495143	-0.185213	-0.220077	-0.242954	-0.145342	-0.321978	-0.711662	-0.432073	-0.455456	0.122661	0.0458595	0.000148082	0.0313156	1.23912e-06	8.90785e-05	4.2463e-20	0.49985	0.00136912	0.000140998	0.179979	0.109807	0.0766944	0.294347	0.0175829	1.6157e-09	0.00110416	0.000538926
augustus_masked-Fvb2-4-processed-gene-50.2	AOS3	0.134424	0.858373	0.417115	0.129664	0.233972	0.0859715	0.0858956	-0.0299905	-0.202649	-0.228424	-0.170455	0.232588	-0.140273	-0.309337	-0.174886	-0.359311	-0.238916	-0.169718	0.332494	1.07801e-16	0.00170218	0.35005	0.0886002	0.536494	0.536856	0.829552	0.141668	0.0966463	0.21783	0.0905556	0.311688	0.0228398	0.205925	0.00762228	0.0818802	0.219857
maker-Fvb4-2-augustus-gene-24.37	PUB11	0.111138	0.886596	0.623092	0.136383	0.687843	0.175862	0.175446	-0.104469	-0.353653	-0.357492	-0.16452	0.30303	-0.122258	-0.455203	-0.244988	-0.430331	-0.260664	-0.185937	0.423671	4.78524e-19	4.8578e-07	0.325429	9.12303e-09	0.203367	0.204454	0.452179	0.00870632	0.0079572	0.234518	0.0259232	0.378482	0.000543284	0.0741835	0.00116243	0.0569472	0.178254
augustus_masked-Fvb5-3-processed-gene-147.1	MYC2	0.0722416	-0.447928	-0.377401	-0.0567131	-0.20064	0.203786	0.19266	-0.144246	-0.0945227	-0.0394363	-0.149802	-0.516976	-0.317159	0.577454	0.0191996	0.0105902	0.260197	0.0114862	0.603675	0.000682715	0.00490393	0.683765	0.145742	0.139399	0.162792	0.298042	0.496588	0.777081	0.27962	6.26864e-05	0.0194507	4.84256e-06	0.890399	0.939417	0.0574088	0.934302
maker-Fvb4-1-augustus-gene-179.27	PUB10	0.0627797	0.833581	0.738539	0.145464	0.779902	0.176116	0.263782	-0.139089	-0.415789	-0.408347	-0.148406	0.249207	-0.0667549	-0.429227	-0.218674	-0.470179	-0.276883	-0.29173	0.652	5.18219e-15	1.83821e-10	0.293938	3.65682e-12	0.202704	0.0539389	0.315832	0.00176713	0.00217417	0.284178	0.0691821	0.631509	0.00120076	0.112148	0.000333977	0.042675	0.0323217
augustus_masked-Fvb5-1-processed-gene-100.2	AOS3	0.170325	0.557231	0.548609	0.358503	0.431348	0.440559	0.769952	-0.159851	-0.435955	-0.458796	-0.138344	-0.00573641	-0.159546	-0.288266	-0.293996	-0.646125	-0.398154	-0.401524	0.218187	1.20567e-05	1.7474e-05	0.00776961	0.0011281	0.000856126	1.00996e-11	0.248247	0.000983652	0.000484393	0.318454	0.967162	0.249162	0.0345281	0.0309428	1.31546e-07	0.00286639	0.00261855
augustus_masked-Fvb1-4-processed-gene-37.5	OPR3	0.148496	0.812123	0.692703	0.205669	0.459532	0.219657	0.542351	-0.150856	-0.405949	-0.388275	-0.13653	0.190872	-0.11887	-0.314438	-0.285044	-0.584497	-0.346877	-0.449317	0.28388	9.1574e-14	6.49498e-09	0.135702	0.000473066	0.110504	2.27304e-05	0.276211	0.00232204	0.00371695	0.324905	0.166804	0.391936	0.0205773	0.0366913	3.47387e-06	0.0101785	0.000653829
maker-Fvb5-2-augustus-gene-206.29	OPR1	0.193221	0.443322	0.348384	0.362119	0.307655	0.538755	0.453526	-0.0928978	-0.389566	-0.443125	-0.127765	0.192452	0.0160314	-0.326931	-0.292544	-0.547469	-0.392755	-0.104178	0.161548	0.000786923	0.0098339	0.00712934	0.02363	2.63765e-05	0.00057292	0.50405	0.00359452	0.00079169	0.357212	0.163255	0.9084	0.0158242	0.0318205	1.83387e-05	0.003307	0.453449
snap_masked-Fvb4-4-processed-gene-76.24	JAZ / TIFY9	0.253401	0.0140971	0.206906	0.248752	0.263973	0.529797	0.86983	-0.109008	-0.357767	-0.415063	-0.123735	-0.331124	-0.271795	0.0701526	-0.230355	-0.587339	-0.266272	-0.359743	0.0644811	0.919413	0.133314	0.0697083	0.0537588	3.79299e-05	1.39329e-17	0.432663	0.00790573	0.00180358	0.372705	0.0144552	0.0467962	0.61421	0.0937841	3.03141e-06	0.0516306	0.00754449
maker-Fvb6-1-augustus-gene-117.45	LOX3.1	0.0552624	-0.310163	0.099966	0.0759117	-0.0123144	0.184792	0.656165	-0.250654	-0.340342	-0.22244	-0.120151	-0.529727	-0.141268	0.606022	-0.0323088	-0.337305	-0.0547248	-0.557238	0.691444	0.0224597	0.47201	0.585361	0.929577	0.180988	7.18717e-08	0.0675307	0.0117976	0.105949	0.386814	3.80364e-05	0.308233	1.19743e-06	0.816596	0.0126224	0.694298	1.20534e-05
maker-Fvb5-1-augustus-gene-248.42	OPR1	0.13892	0.505537	0.379872	0.479233	0.370828	0.50121	0.419033	-0.0141546	-0.337256	-0.423079	-0.118035	0.30799	0.027564	-0.360819	-0.316148	-0.598436	-0.393422	-0.0745646	0.316424	9.65154e-05	0.00460836	0.000246145	0.00577254	0.000113181	0.00161203	0.919085	0.012636	0.00143575	0.395294	0.0234708	0.843161	0.00735392	0.0198631	1.7584e-06	0.00324947	0.592054
maker-Fvb1-1-snap-gene-237.87	OPR3	0.0766587	0.805197	0.785786	0.275239	0.444908	0.138683	0.500201	-0.150751	-0.418899	-0.373962	-0.0423291	0.338092	0.0741131	-0.313828	-0.270934	-0.588753	-0.329982	-0.506994	0.581664	2.14186e-13	1.9558e-12	0.0439725	0.000749542	0.317259	0.000117425	0.276551	0.00161822	0.00534287	0.761195	0.0124041	0.594305	0.0208378	0.0475245	2.83134e-06	0.0148175	9.14294e-05
snap_masked-Fvb4-4-processed-gene-67.40	LOX6	0.263198	0.169442	-0.254944	0.316011	0.181608	0.627264	0.250537	0.468824	0.122634	-0.303468	-0.0367239	-0.0115952	-0.346603	-0.483777	-0.264798	-0.442389	-0.391952	0.496317	0.0544924	0.22062	0.0628169	0.0199196	0.188753	3.86458e-07	0.067662	0.000349324	0.377006	0.0256983	0.792058	0.93368	0.0102425	0.000210518	0.0529872	0.000809717	0.00337744	0.000135172
maker-Fvb1-2-augustus-gene-6.59	OPR3	0.0646795	0.766576	0.794654	0.291975	0.450613	0.0935638	0.475236	-0.151515	-0.399703	-0.325468	-0.0277834	0.343547	0.134384	-0.281435	-0.255066	-0.576944	-0.351068	-0.557571	0.642174	1.40938e-11	7.33228e-13	0.0321706	0.000627889	0.500985	0.000281929	0.274095	0.00274999	0.0163274	0.841929	0.0109779	0.33264	0.0392461	0.0626871	4.95902e-06	0.00924465	1.18792e-05
maker-Fvb7-4-augustus-gene-208.26	AOC	0.180054	0.800669	0.665552	0.165134	0.308503	0.170387	0.401729	-0.163434	-0.354511	-0.310331	-0.0267764	0.260238	0.000762715	-0.317728	-0.234329	-0.483286	-0.273875	-0.40769	0.192629	3.66636e-13	4.00068e-08	0.23275	0.0232286	0.218018	0.00260408	0.237662	0.00853388	0.022383	0.847589	0.0573685	0.995633	0.0192216	0.0881001	0.000214127	0.045074	0.00221379
maker-Fvb1-2-augustus-gene-6.60	OPR3	-0.195078	0.0799028	0.22303	0.0234105	-0.305683	-0.487869	-0.230846	-0.364233	-0.0920158	0.283632	0.0826588	-0.0367588	0.288587	0.593179	0.292007	0.194505	0.163312	-0.55385	0.157479	0.565735	0.105002	0.86656	0.0245859	0.000182522	0.0930671	0.00677674	0.508125	0.0376736	0.552364	0.791865	0.0343187	2.28177e-06	0.0321508	0.158726	0.238018	1.39627e-05
maker-Fvb5-4-augustus-gene-32.52	MED25	0.114807	0.1222	-0.14475	-0.0881834	-0.124447	-0.205114	-0.465754	0.556023	0.588304	0.340237	0.111926	0.449084	0.167983	-0.352616	-0.175277	0.116228	-0.111927	0.324142	0.408434	0.378711	0.296339	0.526024	0.369938	0.136783	0.000386509	1.27084e-05	2.89353e-06	0.0118253	0.42037	0.000658604	0.224679	0.00891907	0.204899	0.402619	0.42037	0.0167949
maker-Fvb5-4-augustus-gene-13.45	GL3	0.245586	-0.0705596	-0.366926	0.186317	0.183144	0.653065	0.298322	0.327744	0.228723	0.0371082	0.168682	-0.129609	-0.402224	-0.204391	-0.45228	-0.419602	-0.266103	0.348105	0.073458	0.612151	0.0063496	0.177352	0.184979	8.68239e-08	0.0284467	0.0155503	0.0961985	0.789931	0.222726	0.350257	0.0025695	0.138203	0.000595871	0.00158615	0.0517848	0.00989694
augustus_masked-Fvb5-3-processed-gene-47.0	OPR1	-0.28352	-0.378577	-0.0142135	-0.302979	-0.45312	-0.640831	-0.436928	-0.460766	-0.112857	0.303857	0.172375	-0.141351	0.359443	0.755081	0.465487	0.556542	0.440584	-0.377314	0.0377529	0.00476118	0.91875	0.0259494	0.000580295	1.79332e-07	0.00095534	0.000454624	0.416493	0.0254998	0.212616	0.307947	0.00759849	4.2101e-11	0.0003899	1.24243e-05	0.000855481	0.00491459
augustus_masked-Fvb2-4-processed-gene-262.8	AOS1	0.0847213	0.623546	0.768853	0.108662	0.370179	0.115412	0.404656	-0.203563	-0.41904	-0.331653	0.173663	0.514945	0.206254	-0.307715	-0.253288	-0.458544	-0.154748	-0.428103	0.542458	4.73931e-07	1.12639e-11	0.434134	0.00586531	0.405953	0.00240543	0.139841	0.00161175	0.0142897	0.209164	6.77551e-05	0.134567	0.0236017	0.0646036	0.000488331	0.263866	0.00124095
augustus_masked-Fvb7-3-processed-gene-97.7	MYC2	0.242646	0.505096	0.465369	0.110081	0.36612	0.385651	0.482303	-0.182589	-0.375556	-0.356707	0.209223	0.202728	-0.107659	-0.319964	-0.319728	-0.451776	-0.112148	-0.230464	0.0770805	9.8104e-05	0.000391418	0.428122	0.00647497	0.00397743	0.000221522	0.186337	0.00513527	0.00810572	0.128925	0.141508	0.438414	0.0183439	0.0184347	0.000605396	0.419445	0.0936244
maker-Fvb5-3-augustus-gene-228.43	ICE1 / SCRM	-0.32878	-0.48741	-0.322505	-0.417635	-0.596644	-0.706286	-0.709967	-0.383344	0.0924164	0.436401	0.24752	0.0522477	0.3162	0.386773	0.342168	0.93422	0.707121	0.156789	0.0152074	0.000185482	0.0173879	0.00167732	1.92268e-06	2.42393e-09	1.83801e-09	0.00421953	0.506272	0.00097059	0.0711481	0.707502	0.0198415	0.00386414	0.0113242	6.16456e-25	2.27716e-09	0.257542
maker-Fvb5-3-augustus-gene-62.35	OPR2	-0.263944	-0.244284	0.24492	-0.235465	-0.409944	-0.610332	-0.389339	-0.4589	-0.244832	0.13024	0.309661	0.135852	0.629175	0.65488	0.44747	0.433059	0.469649	-0.438688	0.0537866	0.0750455	0.0742668	0.0865268	0.00208038	9.58303e-07	0.00361577	0.000482786	0.0743742	0.347898	0.0226902	0.327335	3.4761e-07	7.77517e-08	0.00069249	0.00107235	0.000339905	0.000906022
maker-Fvb5-3-snap-gene-62.50	OPR1	-0.255511	-0.239503	0.279311	-0.214796	-0.39741	-0.589551	-0.36548	-0.445647	-0.249038	0.109076	0.30984	0.128391	0.653356	0.624951	0.466987	0.408898	0.431959	-0.453521	0.0622147	0.0811094	0.0408167	0.118817	0.00292388	2.72397e-06	0.00657585	0.000732669	0.0693774	0.432377	0.0226079	0.35484	8.53094e-08	4.38895e-07	0.000371167	0.00214136	0.0011079	0.000573
augustus_masked-Fvb7-4-processed-gene-92.12	MYC2	0.186415	0.479601	0.519245	0.0836152	0.427974	0.224101	0.315965	-0.152263	-0.32617	-0.282934	0.41237	0.392587	0.058733	-0.368685	-0.291948	-0.37469	-0.0314954	-0.204218	0.17712	0.000243068	5.74361e-05	0.54776	0.00124563	0.103301	0.0199383	0.271706	0.0160841	0.038168	0.00194483	0.00332162	0.673125	0.00608358	0.0321868	0.0052472	0.821136	0.138543
augustus_masked-Fvb7-2-processed-gene-201.1	MYC2	0.000746519	0.347535	0.57622	-0.00728964	0.302333	0.0362322	0.1701	-0.239329	-0.314618	-0.168189	0.538916	0.504364	0.318364	-0.306459	-0.171651	-0.198653	0.0638994	-0.278118	0.995725	0.0100268	5.12868e-06	0.958278	0.0262843	0.794781	0.218804	0.0813372	0.0205015	0.224102	2.62015e-05	0.000100795	0.0189684	0.0242063	0.214571	0.149857	0.646202	0.0417216
maker-Fvb5-2-augustus-gene-57.31	MYC2	-0.138177	-0.0219285	0.405779	-0.115351	-0.192798	-0.324021	-0.259231	-0.205102	-0.0953592	0.109682	0.555317	0.445598	0.7232	-0.00588631	0.137482	0.195347	0.307466	-0.262757	0.319046	0.874938	0.00233282	0.406202	0.162484	0.0168383	0.0583745	0.136806	0.492768	0.429807	1.31036e-05	0.000733768	6.55509e-10	0.966305	0.321511	0.156895	0.0237205	0.0549135
snap_masked-Fvb7-3-processed-gene-102.17	BHLH13	-0.0870376	0.225789	0.554071	-0.0935602	-0.0149668	-0.265444	-0.205559	-0.211276	-0.206675	-0.0378766	0.55625	0.664294	0.67821	-0.22388	0.0319257	0.090358	0.234186	-0.230052	0.531435	0.100661	1.38301e-05	0.501001	0.914459	0.0523887	0.135915	0.125129	0.133757	0.785683	1.25835e-05	4.33246e-08	1.75543e-08	0.103649	0.818734	0.51583	0.0882996	0.094229
maker-Fvb4-2-augustus-gene-188.15	LOX1.5	-0.245619	-0.347351	-0.235758	-0.285013	-0.464731	-0.561393	-0.535635	-0.216721	0.339112	0.737884	0.572291	0.0911733	0.271528	0.340368	0.1312	0.581779	0.415227	-0.0778391	0.0734182	0.0100692	0.0861237	0.0367124	0.00039967	1.0042e-05	2.9969e-05	0.11547	0.0121258	1.94427e-10	6.14795e-06	0.512033	0.0470207	0.0117908	0.344322	3.9527e-06	0.00179527	0.575845
maker-Fvb2-3-snap-gene-33.59	JMT	-0.142641	-0.00780575	0.434197	-0.140216	-0.198977	-0.333111	-0.253403	-0.238293	-0.151563	0.0647837	0.572619	0.536781	0.764098	0.013091	0.132006	0.194579	0.344184	-0.263881	0.303507	0.955327	0.00103668	0.311889	0.14918	0.0138428	0.0644784	0.0827043	0.273941	0.641637	6.05611e-06	2.85998e-05	1.79373e-11	0.925148	0.341344	0.158565	0.0108209	0.0538454
maker-Fvb4-3-snap-gene-241.10	LOX1.5	-0.200602	-0.280388	-0.20957	-0.236555	-0.376288	-0.463419	-0.464524	-0.14887	0.353185	0.689766	0.581743	0.107775	0.219874	0.221901	0.0722897	0.487436	0.280916	-0.0438966	0.145819	0.0400136	0.128278	0.0850366	0.00504235	0.000417145	0.00040238	0.282658	0.00880178	7.98174e-09	3.95948e-06	0.437917	0.110144	0.10682	0.603434	0.000185317	0.039625	0.752627
augustus_masked-Fvb7-1-processed-gene-184.5	JAR / GH3.5	-0.138895	0.0455064	0.348713	-0.15698	-0.174865	-0.337913	-0.342774	-0.196298	-0.0906288	0.122782	0.583279	0.809968	0.62756	-0.0783249	0.0525282	0.229505	0.373479	-0.0739431	0.316512	0.743859	0.00975985	0.256955	0.205982	0.0124534	0.0111709	0.154847	0.514567	0.376427	3.6814e-06	1.19736e-13	3.80184e-07	0.573457	0.706002	0.0950359	0.00540721	0.595154
maker-Fvb5-4-augustus-gene-54.29	MYC2	-0.129964	0.0173894	0.46517	-0.0869372	-0.122915	-0.301596	-0.186065	-0.195659	-0.0736601	0.15584	0.58644	0.42546	0.756249	-0.0277052	0.0860475	0.120324	0.184084	-0.331181	0.348928	0.900678	0.000393967	0.531911	0.375905	0.026671	0.177948	0.15622	0.596567	0.26047	3.16541e-06	0.00134028	3.7773e-11	0.842368	0.536133	0.386125	0.182696	0.0144374
augustus_masked-Fvb7-2-processed-gene-134.2	MYC2	0.0402206	0.357202	0.545885	-0.00914337	0.227079	0.0180165	0.161405	-0.207026	-0.28282	-0.152527	0.600572	0.550447	0.316779	-0.299199	-0.195452	-0.194977	0.0750474	-0.248268	0.772764	0.00801186	1.96063e-05	0.947681	0.0986797	0.897115	0.243617	0.133083	0.0382488	0.270864	1.5797e-06	1.61591e-05	0.0196048	0.0279614	0.156668	0.157697	0.589652	0.0702715
augustus_masked-Fvb7-3-processed-gene-107.10	JAR / GH3.5	-0.119866	0.184717	0.304677	-0.133325	-0.183772	-0.327056	-0.408949	-0.165747	-0.063133	0.130402	0.625609	0.910631	0.600473	-0.228434	0.0396735	0.237768	0.323939	0.037152	0.387953	0.181168	0.0250863	0.336498	0.18345	0.0157818	0.00213836	0.230998	0.650169	0.347293	4.23326e-07	1.32543e-21	1.58755e-06	0.0966313	0.775774	0.0834037	0.0168677	0.789689
augustus_masked-Fvb7-4-processed-gene-102.12	JAR / GH3.5	-0.151504	-0.0552088	0.184055	-0.193463	-0.246266	-0.365385	-0.435832	-0.16018	0.0451534	0.272529	0.632033	0.809985	0.605022	-0.101183	0.0585275	0.342721	0.389821	0.0511727	0.27413	0.691729	0.182765	0.161012	0.0726395	0.0065911	0.000987284	0.247262	0.745779	0.0461824	2.96289e-07	1.19472e-13	1.26034e-06	0.466606	0.674205	0.0111841	0.00357066	0.713259
augustus_masked-Fvb7-2-processed-gene-126.4	JAR / GH3.5	-0.128819	0.014583	0.260208	-0.150127	-0.192648	-0.310165	-0.359576	-0.164043	-0.0292559	0.174039	0.638037	0.812841	0.590604	-0.124437	0.0300762	0.248542	0.365979	0.00270322	0.353229	0.916645	0.0573987	0.278568	0.162817	0.022459	0.00757451	0.235894	0.833667	0.208165	2.10697e-07	8.36803e-14	2.58807e-06	0.369978	0.829073	0.0699516	0.00649711	0.984522
maker-Fvb4-3-snap-gene-243.37	LOX1.5	-0.243755	-0.315726	-0.164878	-0.279143	-0.448652	-0.55855	-0.540131	-0.234111	0.265966	0.6568	0.650957	0.181567	0.3733	0.269258	0.14225	0.570285	0.442036	-0.0734168	0.0756976	0.0200375	0.233486	0.0409431	0.000667519	1.13813e-05	2.49221e-05	0.0884054	0.0519094	6.91235e-08	9.86121e-08	0.188855	0.00543126	0.0489685	0.304851	6.73789e-06	0.000818485	0.597784
maker-Fvb4-1-augustus-gene-75.20	LOX1.5	-0.232845	-0.29887	-0.165876	-0.264108	-0.431626	-0.543363	-0.524539	-0.204315	0.313716	0.707241	0.697512	0.191155	0.360051	0.243681	0.121541	0.536791	0.364429	-0.0909719	0.0901909	0.0281428	0.23063	0.0536319	0.00111886	2.17913e-05	4.67223e-05	0.138353	0.0208858	2.25685e-09	4.61015e-09	0.166165	0.00748947	0.0757901	0.381305	2.85879e-05	0.00674483	0.51297
augustus_masked-Fvb2-2-processed-gene-179.2	AOS3	-0.219701	-0.207144	-0.0492786	-0.262869	-0.403284	-0.52744	-0.53748	-0.182677	0.334556	0.708928	0.705499	0.436319	0.448229	0.104053	0.0665299	0.515322	0.393303	-0.0570668	0.110431	0.132858	0.723441	0.0548058	0.00249681	4.16632e-05	2.77933e-05	0.18612	0.0134113	1.98813e-09	2.57013e-09	0.000972978	0.000676364	0.453995	0.632662	6.67861e-05	0.0032597	0.681897
maker-Fvb7-3-augustus-gene-245.24	LOX2.1	-0.116125	-0.142712	-0.0451975	-0.142993	-0.222509	-0.288111	-0.27468	-0.136735	0.0596113	0.23626	0.877449	0.114294	0.269008	0.0375624	0.184451	0.272719	0.204851	-0.0568037	0.403038	0.303267	0.745539	0.302304	0.105839	0.0346298	0.0444211	0.324171	0.668518	0.0854377	3.20082e-18	0.410546	0.0491871	0.78742	0.18181	0.0460246	0.137298	0.683286
augustus_masked-Fvb7-1-processed-gene-206.3	MYC2	-0.0167919	0.0105829	0.0769147	-0.135302	-0.181511	-0.215233	-0.285899	-0.171918	-0.00890595	0.17205	0.891227	0.470366	0.342453	-0.134462	-0.0233309	0.239191	0.3375	0.00669669	0.904075	0.939459	0.5804	0.329317	0.188994	0.118052	0.0361067	0.213847	0.949038	0.213491	1.71677e-19	0.000331907	0.011252	0.332353	0.86701	0.0815187	0.0125679	0.961669
snap_masked-Fvb2-3-processed-gene-180.11	AOS3	-0.210893	-0.174818	0.0273903	-0.252281	-0.377377	-0.511296	-0.516304	-0.214675	0.185248	0.529988	0.907654	0.518872	0.53181	0.0448171	0.0917537	0.482038	0.41514	-0.0572064	0.125831	0.206106	0.844137	0.0657109	0.00490678	7.78151e-05	6.43228e-05	0.11903	0.179895	3.76415e-05	2.99285e-21	5.82697e-05	3.49878e-05	0.74761	0.509339	0.000223552	0.00179968	0.681161
maker-Fvb7-2-augustus-gene-5.16	LOX2.1	-0.243092	-0.23952	0.062041	-0.276099	-0.412751	-0.58292	-0.530319	-0.29527	0.0856195	0.463487	0.914709	0.389361	0.622703	0.182684	0.340648	0.519515	0.41809	-0.164048	0.0765225	0.0810867	0.655837	0.04329	0.00192426	3.74467e-06	3.71459e-05	0.0301896	0.53817	0.00041622	4.14185e-22	0.00361371	4.96187e-07	0.186105	0.011717	5.68391e-05	0.00165583	0.235881
